# Supplementary material for: Xerna™ TME Panel is a machine learning-based transcriptomic biomarker designed to predict therapeutic response in multiple cancers
Source: Front Oncol. 2023 May 12;13:1158345. doi: 10.3389/fonc.2023.1158345 (PMC10213262; doi:10.3389/fonc.2023.1158345)
Supplement: Supplementary file 2 [file Table_2.xlsx]

## Sheet: Information
Datasets used throughout this publication are listed below in the table. The same input features (gene expressions from 124 genes, as described in the manuscript) were available in all datasets and used to generate the Xerna TME panel subtypes, which are provided for all samples within each cohort's individual tabs. Additional metadata, including clinical response, disease or sample characteristi…
		Dataset	Platform	Number of Samples	Data Source	Data Record and Reference
		ACRG	Affymetrix Gene Array	298	Public	Available through GEO (GSE62254); see Cristescu R, Lee J, Nebozhyn M, Kim K-M, Ting JC, Wong SS, et al. Molecular analysis of gastric cancer identifies subtypes associated with distinct clinical outcomes. Nat Med. 2015;21:449–56
		Singapore	Affymetrix Gene Array	192	Public	Available through GEO (GSE15459); see Lei Z, Tan IB, Das K, Deng N, Zouridis H, Pattison S, Chua C, Feng Z, Guan YK, Ooi CH, Ivanova T, Zhang S, Lee M, Wu J, Ngo A, Manesh S, Tan E, Teh BT, So JB, Goh LK, Boussioutas A, Lim TK, Flotow H, Tan P, Rozen SG. Identification of molecular subtypes of gastric cancer with different responses to PI3-kinase inhibitors and 5-fluorouracil. Gastroenterology. 2…
		TCGA STAD	RNA-seq	375	Public	Available through TCGA; see The Cancer Genome Atlas Research Network. Comprehensive molecular characterization of gastric adenocarcinoma. Nature 513, 202–209 (2014). https://doi.org/10.1038/nature13480
		CIT	RNA-seq	566	Public	Available through GEO (GSE39582); see Marisa L, de Reyniès A, Duval A, Selves J, Gaub MP, Vescovo L, Etienne-Grimaldi MC, Schiappa R, Guenot D, Ayadi M, Kirzin S, Chazal M, Fléjou JF, Benchimol D, Berger A, Lagarde A, Pencreach E, Piard F, Elias D, Parc Y, Olschwang S, Milano G, Laurent-Puig P, Boige V. Gene expression classification of colon cancer into molecular subtypes: characterization, vali…
		Gastric Angio	RNA-seq	49	Proprietary (Samsung Medical Center)	N/A
		Gastric Immune	RNA-seq	73	Proprietary (Samsung Medical Center)	N/A
		Mela Immune	RNA-seq	38	Proprietary (Regeneron)	N/A
		Ova Angio	RNA-seq	33	Proprietary (OncXerna Therapeutics)	N/A

## Sheet: ACRG
Sample ID	TME Subtype	pStage	FU status0=alive without ds, 1=alive with recurren ds, 2=dead without ds, 3=dead d/t recurrent ds, 4=dead, unknown, 5= FU loss	Date of Death or Last Follow up	Disease Free Survival (months)	Overall Survival (months)
GSM1523727_INT201201.10.1_107T_HG.U133_Plus_2_.CEL.gz	ID	II	0	41192	3.96667	88.7333
GSM1523728_INT201201.10.1_108T_HG.U133_Plus_2_.CEL.gz	IA	II	0	41192	4.03333	88.2333
GSM1523729_INT201201.10.1_109T_HG.U133_Plus_2_.CEL.gz	ID	II	0	41192	74.9667	88.2333
GSM1523744_INT201201.10.1_160T_HG.U133_Plus_2_.CEL.gz	IA	II	0	41192	89.7667	105.7
GSM1523745_INT201201.10.1_164T_HG.U133_Plus_2_.CEL.gz	A	III	0	41192	84.6	105.533
GSM1523746_INT201201.10.1_165T_HG.U133_Plus_2_.CEL.gz	ID	II	3	38800	5.76667	25.5
GSM1523747_INT201201.10.1_168T_HG.U133_Plus_2_.CEL.gz	ID	III	3	38301	6.36667	8.7
GSM1523748_INT201201.10.1_169T_HG.U133_Plus_2_2.CEL.gz	A	III	0	41192	81.3667	104.933
GSM1523765_INT201201.10.1_235T_HG.U133_Plus_2_.CEL.gz	ID	III	3	38608	9.6	14.2
GSM1523768_INT201201.10.1_244T_HG.U133_Plus_2_.CEL.gz	IS	III	3	38930	9.4	24.2333
GSM1523769_INT201201.10.1_253T_HG.U133_Plus_2_.CEL.gz	IS	IV	3	38631	9.8	13.7333
GSM1523770_INT201201.10.1_255T_HG.U133_Plus_2_.CEL.gz	IA	II	4	38888	12.2333	22.0667
GSM1523771_INT201201.10.1_256T_HG.U133_Plus_2_.CEL.gz	A	IV	3	38609	8.93333	12.6667
GSM1523772_INT201201.10.1_263T_HG.U133_Plus_2_.CEL.gz	A	IV	3	38540	5.8	10.0333
GSM1523773_INT201201.10.1_268T_HG.U133_Plus_2_.CEL.gz	A	IV	3	38381	2.8	4.33333
GSM1523774_INT201201.10.1_269T_HG.U133_Plus_2_.CEL.gz	A	III	0	41192	67.0667	97.7
GSM1523775_INT201201.10.1_270T_HG.U133_Plus_2_.CEL.gz	ID	II	0	41192	95.2333	97.6
GSM1523776_INT201201.10.1_275T_HG.U133_Plus_2_.CEL.gz	IA	II	0	41192	97.2	97.4667
GSM1523777_INT201201.10.1_321T_HG.U133_Plus_2_.CEL.gz	ID	IV	0	41192	62.2	92.9333
GSM1523778_INT201201.10.1_322T_HG.U133_Plus_2_.CEL.gz	IS	III	0	41192	11.7	92.6333
GSM1523779_INT201201.10.1_323T_HG.U133_Plus_2_.CEL.gz	IA	III	0	41192	74.2	92.6
GSM1523780_INT201201.10.1_324T_HG.U133_Plus_2_.CEL.gz	IS	IV	3	38912	2.63333	16.4
GSM1523781_INT201201.10.1_325T_HG.U133_Plus_2_.CEL.gz	ID	IV	2	38509	2.23333	2.93333
GSM1523782_INT201201.10.1_326T_HG.U133_Plus_2_.CEL.gz	IA	IV	3	38561	0.4	4.4
GSM1523783_INT201201.10.1_327T_HG.U133_Plus_2_.CEL.gz	IA	III	0	41192	89.1	91.9333
GSM1523784_INT201201.10.1_328T_HG.U133_Plus_2_.CEL.gz	A	III	0	41192	84.3	91.3
GSM1523785_INT201201.10.1_329T_HG.U133_Plus_2_.CEL.gz	IA	II	4	38831	8.9	11.7667
GSM1523786_INT201201.10.1_330T_HG.U133_Plus_2_.CEL.gz	IS	IV	2	39346	23.5333	28.4667
GSM1523787_INT201201.10.1_331T_HG.U133_Plus_2_.CEL.gz	ID	IV	0	41192	84.4333	89.6333
GSM1523788_INT201201.10.1_333T_HG.U133_Plus_2_.CEL.gz	A	IV	3	38976	7.66667	8.26667
GSM1523789_INT201201.10.1_336T_HG.U133_Plus_2_.CEL.gz	A	IV	3	39102	8.43333	11.8
GSM1523790_INT201201.10.1_337T_HG.U133_Plus_2_.CEL.gz	IA	II	1	41186	57.2667	80.9333
GSM1523791_INT201201.10.1_338T_HG.U133_Plus_2_.CEL.gz	IA	I	0	41192	58.7	81.1333
GSM1523792_INT201201.10.1_339T_HG.U133_Plus_2_.CEL.gz	ID	I	0	41192	59.8333	80.8
GSM1523793_INT201201.10.1_341T_HG.U133_Plus_2_.CEL.gz	ID	II	0	41192	12.5667	80.7333
GSM1523794_INT201201.10.1_343T_HG.U133_Plus_2_.CEL.gz	IS	IV	3	39586	0.633333	27
GSM1523795_INT201201.10.1_346T_HG.U133_Plus_2_.CEL.gz	A	I	0	41192	49.0667	80.0667
GSM1523796_INT201201.10.1_355T_HG.U133_Plus_2_.CEL.gz	IS	III	3	40540	49.8667	57.6333
GSM1523797_INT201201.10.1_361T_HG.U133_Plus_2_.CEL.gz	ID	III	3	39683	24.5	28.2667
GSM1523798_INT201201.10.1_363T_HG.U133_Plus_2_.CEL.gz	IS	II	4	40702	28.0667	61.8333
GSM1523799_INT201201.10.1_369T_HG.U133_Plus_2_2.CEL.gz	IA	II	0	41192	3.1	77.5
GSM1523800_INT201201.10.1_372T_HG.U133_Plus_2_.CEL.gz	IA	III	0	41192	48.6667	76.9333
GSM1523801_INT201201.10.1_374T_HG.U133_Plus_2_.CEL.gz	IA	II	0	41192	60.6333	76.9333
GSM1523802_INT201201.10.1_375T_HG.U133_Plus_2_2.CEL.gz	IA	II	0	41192	1.2	76.7667
GSM1523803_INT201201.10.1_376T_HG.U133_Plus_2_2.CEL.gz	IA	IV	2	39103	0.633333	7.06667
GSM1523804_INT201201.10.1_377T_HG.U133_Plus_2_2.CEL.gz	IS	III	0	41192	60.0667	76.7
GSM1523805_INT201201.10.1_385T_HG.U133_Plus_2_2.CEL.gz	IS	III	2	39046	2.96667	4.46667
GSM1523806_INT201201.10.1_388T_HG.U133_Plus_2_2.CEL.gz	ID	III	3	39303	0.533333	12.7
GSM1523807_INT201201.10.1_394T_HG.U133_Plus_2_.CEL.gz	IS	II	0	41192	71.6667	73.7333
GSM1523808_INT201201.10.1_395T_HG.U133_Plus_2_.CEL.gz	IS	III	0	41192	72.5	73.5
GSM1523809_INT201201.10.1_396T_HG.U133_Plus_2_.CEL.gz	ID	II	0	41192	11.5333	73.4333
GSM1523810_INT201201.10.1_397T_HG.U133_Plus_2_.CEL.gz	IA	I	0	41192	0.733333	73.0667
GSM1523811_INT201201.10.1_399T_HG.U133_Plus_2_.CEL.gz	IA	I	0	41192	4.8	72.8667
GSM1523812_INT201201.10.1_401T_HG.U133_Plus_2_.CEL.gz	IS	III	0	41192	59	72.8333
GSM1523813_INT201201.10.1_402T_HG.U133_Plus_2_.CEL.gz	A	III	0	41192	59.3667	72.8333
GSM1523814_INT201201.10.1_405T_HG.U133_Plus_2_.CEL.gz	ID	II	0	41192	59.4667	72.7333
GSM1523815_INT201201.10.1_413T_HG.U133_Plus_2_.CEL.gz	ID	III	3	39783	18.7667	25.1667
GSM1523816_INT201201.10.1_414T_HG.U133_Plus_2_.CEL.gz	ID	II	0	41192	36.5333	72.0667
GSM1523817_INT201201.10.1_415T_HG.U133_Plus_2_.CEL.gz	ID	IV	3	39222	5.83333	6.23333
GSM1523818_INT201201.10.1_416T_HG.U133_Plus_2_.CEL.gz	ID	IV	3	39330	7.86667	9.83333
GSM1523819_INT201201.10.1_419T_HG.U133_Plus_2_.CEL.gz	ID	IV	2	39346	8.1	10.1
GSM1523820_INT201201.10.1_420T_HG.U133_Plus_2_.CEL.gz	IA	III	4	39768	0.766667	23.7
GSM1523821_INT201201.10.1_421T_HG.U133_Plus_2_.CEL.gz	IA	IV	0	41192	63.8333	71.1
GSM1523822_INT201201.10.1_422T_HG.U133_Plus_2_.CEL.gz	IS	I	0	41192	59.7	70.9667
GSM1523823_INT201201.10.1_423T_HG.U133_Plus_2_.CEL.gz	IA	III	0	41192	59.2	70.9
GSM1523824_INT201201.10.1_424T_HG.U133_Plus_2_.CEL.gz	ID	II	0	41192	70.2667	70.6667
GSM1523825_INT201201.10.1_425T_HG.U133_Plus_2_.CEL.gz	ID	III	3	39204	2.83333	4
GSM1523826_INT201201.10.1_426T_HG.U133_Plus_2_.CEL.gz	IS	III	2	39172	1.83333	2.7
GSM1523827_INT201201.10.1_427T_HG.U133_Plus_2_.CEL.gz	IS	III	0	41192	69.5333	70.0333
GSM1523828_INT201201.10.1_428T_HG.U133_Plus_2_.CEL.gz	IS	IV	3	39268	1.36667	5.86667
GSM1523829_INT201201.10.1_430T_HG.U133_Plus_2_.CEL.gz	ID	II	0	41192	47.4333	69.8333
GSM1523830_INT201201.10.1_431T_HG.U133_Plus_2_.CEL.gz	IA	II	3	40701	32.4333	53.4333
GSM1523831_INT201201.10.1_432T_HG.U133_Plus_2_.CEL.gz	ID	IV	3	40028	0.1	30.9
GSM1523832_INT201201.10.1_433T_HG.U133_Plus_2_.CEL.gz	A	III	3	39631	6.7	17.6667
GSM1523833_INT201201.10.1_437T_HG.U133_Plus_2_.CEL.gz	ID	IV	3	39377	8.03333	8.86667
GSM1523834_INT201201.10.1_438T_HG.U133_Plus_2_.CEL.gz	IS	III	3	40449	18.2	44.5667
GSM1523835_INT201201.10.1_440T_HG.U133_Plus_2_.CEL.gz	A	II	0	41192	59.0333	69.3
GSM1523837_INT201201.10.1_442T_HG.U133_Plus_2_.CEL.gz	ID	I	4	39920	3	26.8333
GSM1523838_INT201201.10.1_443T_HG.U133_Plus_2_.CEL.gz	IA	III	2	39428	9.7	10.3333
GSM1523839_INT201201.10.1_444T_HG.U133_Plus_2_.CEL.gz	IS	III	0	41192	68.2	69.1333
GSM1523840_INT201201.10.1_445T_HG.U133_Plus_2_.CEL.gz	ID	II	3	39804	5.66667	22.8333
GSM1523841_INT201201.10.1_446T_HG.U133_Plus_2_.CEL.gz	A	II	3	40381	17.2667	42.0667
GSM1523842_INT201201.10.1_447T_HG.U133_Plus_2_.CEL.gz	IA	II	2	40582	46.2	48.7333
GSM1523843_INT201201.10.1_448T_HG.U133_Plus_2_.CEL.gz	IS	IV	3	39898	10.8333	25.8667
GSM1523844_INT201201.10.1_450T_HG.U133_Plus_2_.CEL.gz	A	III	0	41192	34.6667	68.9
GSM1523845_INT201201.10.1_451T_HG.U133_Plus_2_.CEL.gz	IS	IV	2	39424	6.1	9.66667
GSM1523846_INT201201.10.1_455T_HG.U133_Plus_2_.CEL.gz	IS	III	0	41192	43.8	68.3667
GSM1523847_INT201201.10.1_456T_HG.U133_Plus_2_.CEL.gz	ID	II	0	41192	58.8	68.1333
GSM1523848_INT201201.10.1_457T_HG.U133_Plus_2_.CEL.gz	IS	III	0	41192	49.0333	68.1333
GSM1523849_INT201201.10.1_459T_HG.U133_Plus_2_.CEL.gz	A	III	3	39994	0.533333	28.0333
GSM1523850_INT201201.10.1_460T_HG.U133_Plus_2_.CEL.gz	A	IV	3	40245	10.0333	36.4
GSM1523851_INT201201.10.1_465T_HG.U133_Plus_2_.CEL.gz	IA	I	0	41192	9.16667	67.2333
GSM1523852_INT201201.10.1_469T_HG.U133_Plus_2_.CEL.gz	IA	III	2	40118	27.8	31
GSM1523853_INT201201.10.1_470T_HG.U133_Plus_2_.CEL.gz	ID	I	0	41192	1.83333	66.7333
GSM1523854_INT201201.10.1_471T_HG.U133_Plus_2_.CEL.gz	IS	II	0	41192	58.8667	66.7333
GSM1523855_INT201201.10.1_476T_HG.U133_Plus_2_.CEL.gz	ID	III	3	39862	12.1333	21.9333
GSM1523856_INT201201.10.1_477T_HG.U133_Plus_2_.CEL.gz	IA	II	0	41192	65.4667	66.2
GSM1523857_INT201201.10.1_480T_HG.U133_Plus_2_.CEL.gz	A	III	3	39649	5.9	14.4333
GSM1523858_INT201201.10.1_482T_HG.U133_Plus_2_.CEL.gz	A	I	3	39741	5.93333	17.1
GSM1523859_INT201201.10.1_483T_HG.U133_Plus_2_.CEL.gz	IA	II	0	41192	50.0333	53.1333
GSM1523860_INT201201.10.1_485T_HG.U133_Plus_2_.CEL.gz	IA	I	4	40504	0.733333	42.2
GSM1523861_INT201201.10.1_488T_HG.U133_Plus_2_.CEL.gz	IA	I	0	41192	59.3667	64.8
GSM1523862_INT201201.10.1_489T_HG.U133_Plus_2_.CEL.gz	A	IV	3	39878	11.3333	21
GSM1523863_INT201201.10.1_493T_HG.U133_Plus_2_.CEL.gz	IA	I	0	41192	59.8333	64.5667
GSM1523864_INT201201.10.1_501T_HG.U133_Plus_2_.CEL.gz	ID	I	0	41192	60.2	63.9667
GSM1523865_INT201201.10.1_502T_HG.U133_Plus_2_.CEL.gz	ID	II	0	41192	24.8	63.7
GSM1523866_INT201201.10.1_503T_HG.U133_Plus_2_.CEL.gz	IS	IV	2	39412	3.9	4.36667
GSM1523867_INT201201.10.1_505T_HG.U133_Plus_2_.CEL.gz	IA	III	3	40284	9.7	33.2667
GSM1523868_INT201201.10.1_510T_HG.U133_Plus_2_.CEL.gz	IS	III	1	41192	3.3	63.2667
GSM1523869_INT201201.10.1_514T_HG.U133_Plus_2_.CEL.gz	IA	II	0	41192	14.1	62.5333
GSM1523870_INT201201.10.1_516T_HG.U133_Plus_2_.CEL.gz	IA	II	0	41192	59.1667	62.4667
GSM1523871_INT201201.10.1_517T_HG.U133_Plus_2_.CEL.gz	IA	II	0	41192	21.7667	62.3667
GSM1523872_INT201201.10.1_518T_HG.U133_Plus_2_.CEL.gz	IS	IV	3	39773	13.6	15.0333
GSM1523873_INT201201.10.1_519T_HG.U133_Plus_2_.CEL.gz	IA	IV	3	40044	0.6	24.0333
GSM1523874_INT201201.10.1_520T_HG.U133_Plus_2_.CEL.gz	IS	I	0	41192	59.8333	62.1
GSM1523875_INT201201.10.1_522T_HG.U133_Plus_2_.CEL.gz	ID	II	3	39586	6.23333	8.46667
GSM1523876_INT201201.10.1_523T_HG.U133_Plus_2_.CEL.gz	IA	I	0	41192	58.7	61.9
GSM1523877_INT201201.10.1_524T_HG.U133_Plus_2_.CEL.gz	ID	III	3	39728	4.13333	13.1
GSM1523878_INT201201.10.1_525T_HG.U133_Plus_2_.CEL.gz	IA	II	0	41192	59.7	61.8667
GSM1523879_INT201201.10.1_528T_HG.U133_Plus_2_.CEL.gz	ID	IV	0	41192	0.666667	61.1667
GSM1523880_INT201201.10.1_529T_HG.U133_Plus_2_.CEL.gz	IA	I	0	41192	54.9667	60.9667
GSM1523881_INT201201.10.1_532T_HG.U133_Plus_2_.CEL.gz	ID	III	3	39818	13.7333	14.9
GSM1523882_INT201201.10.1_533T_HG.U133_Plus_2_.CEL.gz	IA	III	0	41192	59.7	60.7
GSM1523883_INT201201.10.1_534T_HG.U133_Plus_2_.CEL.gz	IA	II	3	40558	30.0333	39.5333
GSM1523884_INT201201.10.1_538T_HG.U133_Plus_2_.CEL.gz	A	III	0	41192	3.06667	60.4333
GSM1523885_INT201201.10.1_540T_HG.U133_Plus_2_.CEL.gz	IA	I	0	41192	59.9667	60.2333
GSM1523886_INT201201.10.1_541T_HG.U133_Plus_2_.CEL.gz	IS	IV	3	39554	3.96667	5.6
GSM1523887_INT201201.10.1_542T_HG.U133_Plus_2_.CEL.gz	IA	I	0	41192	59.4333	60.2
GSM1523888_INT201201.10.1_544T_HG.U133_Plus_2_.CEL.gz	IA	I	0	41192	59.8333	59.9
GSM1523889_INT201201.10.1_547T_HG.U133_Plus_2_.CEL.gz	ID	I	0	41192	55.3	59.6667
GSM1523890_INT201201.10.1_550T_HG.U133_Plus_2_.CEL.gz	IA	III	1	41192	57.2	59.5667
GSM1523891_INT201201.10.1_551T_HG.U133_Plus_2_.CEL.gz	IS	I	0	41192	48.6333	59.5667
GSM1523892_INT201201.10.1_553T_HG.U133_Plus_2_.CEL.gz	IA	I	0	41192	47.5	59.4667
GSM1523893_INT201201.10.1_554T_HG.U133_Plus_2_.CEL.gz	ID	I	3	40012	3.96667	20.1
GSM1523894_INT201201.10.1_556T_HG.U133_Plus_2_.CEL.gz	ID	I	3	40493	18.6333	35.7667
GSM1523895_INT201201.10.1_557T_HG.U133_Plus_2_.CEL.gz	ID	I	0	41192	49.0333	59.0333
GSM1523896_INT201201.10.1_559T_HG.U133_Plus_2_.CEL.gz	IS	II	3	40267	18.3	28.0333
GSM1523897_INT201201.10.1_560T_HG.U133_Plus_2_.CEL.gz	ID	I	0	41192	57.5	58.8667
GSM1523898_INT201201.10.1_561T_HG.U133_Plus_2_.CEL.gz	ID	I	0	41192	49.5667	58.8333
GSM1523899_INT201201.10.1_566T_HG.U133_Plus_2_.CEL.gz	ID	II	0	41192	57.1	58.0667
GSM1523901_INT201201.10.1_571T_HG.U133_Plus_2_.CEL.gz	IA	I	0	41192	53.5667	57.4667
GSM1523903_INT201201.10.1_584T_HG.U133_Plus_2_.CEL.gz	A	III	3	40722	38.4333	39.8
GSM1523904_INT201201.10.1_586T_HG.U133_Plus_2_.CEL.gz	IS	IV	1	41192	42.3667	55.3667
GSM1523905_INT201201.10.1_588T_HG.U133_Plus_2_.CEL.gz	A	II	0	41192	44.4	55.3
GSM1523906_INT201201.10.1_589T_HG.U133_Plus_2_.CEL.gz	IS	I	0	41192	46.0333	55.3
GSM1523908_INT201201.10.1_592T_HG.U133_Plus_2_.CEL.gz	IA	IV	0	41192	48.9667	55.0667
GSM1523909_INT201201.10.1_595T_HG.U133_Plus_2_.CEL.gz	IA	II	0	41192	49.3333	54.5333
GSM1523910_INT201201.10.1_596T_HG.U133_Plus_2_.CEL.gz	IA	III	0	41192	48.5	54.3333
GSM1523911_INT201201.10.1_603T_HG.U133_Plus_2_.CEL.gz	IA	IV	3	40252	6.96667	21.8333
GSM1523919_INT201201.4.1_Tr_101_HG.U133_Plus_2_.CEL.gz	IS	IV	0	41019	78.2	84.1
GSM1523920_INT201201.4.1_Tr_105_HG.U133_Plus_2_.CEL.gz	ID	II	3	38791	3.23333	9.33333
GSM1523921_INT201201.4.1_Tr_106_HG.U133_Plus_2_.CEL.gz	IA	II	0	41019	61	83.3
GSM1523922_INT201201.4.1_Tr_112_HG.U133_Plus_2_.CEL.gz	ID	II	3	39260	16.5667	23.6
GSM1523923_INT201201.4.1_Tr_113_HG.U133_Plus_2_.CEL.gz	ID	II	3	39345	11.7	26.4
GSM1523924_INT201201.4.1_Tr_114_HG.U133_Plus_2_.CEL.gz	A	II	0	41019	73.5333	82.2
GSM1523925_INT201201.4.1_Tr_115_HG.U133_Plus_2_.CEL.gz	A	II	3	38754	4.36667	6.3
GSM1523926_INT201201.4.1_Tr_116_HG.U133_Plus_2_.CEL.gz	ID	①II/ ②I/ ③I	0	40638	61.1333	69.0333
GSM1523927_INT201201.4.1_Tr_117_HG.U133_Plus_2_.CEL.gz	A	II	0	41019	80.7667	80.7667
GSM1523928_INT201201.4.1_Tr_118_HG.U133_Plus_2_.CEL.gz	ID	II	4	40233	17.9333	54.1333
GSM1523929_INT201201.4.1_Tr_11_HG.U133_Plus_2_.CEL.gz	IA	III	0	41019	60.2333	88.3333
GSM1523930_INT201201.4.1_Tr_121_HG.U133_Plus_2_.CEL.gz	A	II	0	41019	61.1667	78.5333
GSM1523931_INT201201.4.1_Tr_124_HG.U133_Plus_2_.CEL.gz	IA	II	0	41019	71.9333	77.6
GSM1523932_INT201201.4.1_Tr_128_HG.U133_Plus_2_.CEL.gz	ID	II	3	39131	0.8	12.6667
GSM1523933_INT201201.4.1_Tr_129_HG.U133_Plus_2_.CEL.gz	IA	II	0	41019	69.5333	75.2667
GSM1523934_INT201201.4.1_Tr_12_HG.U133_Plus_2_.CEL.gz	A	IV	3	38764	11.6333	12.8
GSM1523935_INT201201.4.1_Tr_132_HG.U133_Plus_2_.CEL.gz	IS	II	0	41019	85.2667	87.4
GSM1523936_INT201201.4.1_Tr_133_HG.U133_Plus_2_.CEL.gz	IS	II	3	38931	10.8333	17.5667
GSM1523937_INT201201.4.1_Tr_134_HG.U133_Plus_2_.CEL.gz	IS	II	3	39088	9.76667	19.6667
GSM1523938_INT201201.4.1_Tr_135_HG.U133_Plus_2_.CEL.gz	A	IV	3	38809	0.7	5.76667
GSM1523939_INT201201.4.1_Tr_136_HG.U133_Plus_2_.CEL.gz	A	IV	3	39100	7.93333	11.2333
GSM1523940_INT201201.4.1_Tr_137_HG.U133_Plus_2_.CEL.gz	ID	IV	3	39471	13.8667	20.0333
GSM1523941_INT201201.4.1_Tr_138_HG.U133_Plus_2_.CEL.gz	IS	IV	3	39040	0.6	4.53333
GSM1523942_INT201201.4.1_Tr_139_HG.U133_Plus_2_.CEL.gz	IS	①III/ ②II	0	41019	69.5667	70.2667
GSM1523943_INT201201.4.1_Tr_140_HG.U133_Plus_2_.CEL.gz	A	IV	3	39092	2.93333	5.53333
GSM1523944_INT201201.4.1_Tr_141_HG.U133_Plus_2_.CEL.gz	IA	III	0	41019	11.5	69.6333
GSM1523945_INT201201.4.1_Tr_142_HG.U133_Plus_2_.CEL.gz	IS	IV	3	39466	15.2667	17.5333
GSM1523946_INT201201.4.1_Tr_143_HG.U133_Plus_2_.CEL.gz	IA	III	0	41019	3.7	68.9333
GSM1523947_INT201201.4.1_Tr_144_HG.U133_Plus_2_.CEL.gz	IA	II	0	41019	64.2333	68.4333
GSM1523948_INT201201.4.1_Tr_145_HG.U133_Plus_2_.CEL.gz	A	IV	3	39790	15.3333	27.4667
GSM1523949_INT201201.4.1_Tr_146_HG.U133_Plus_2_.CEL.gz	A	IV	3	39269	3.23333	10.1
GSM1523950_INT201201.4.1_Tr_148_HG.U133_Plus_2_.CEL.gz	ID	IV	0	41019	58.8333	68.2
GSM1523951_INT201201.4.1_Tr_14_HG.U133_Plus_2_.CEL.gz	IS	IV	3	39978	36.5	53.0333
GSM1523952_INT201201.4.1_Tr_150_HG.U133_Plus_2_.CEL.gz	IS	II	0	41019	100.867	100.867
GSM1523953_INT201201.4.1_Tr_151_HG.U133_Plus_2_.CEL.gz	ID	III	0	40536	84.7667	84.7667
GSM1523954_INT201201.4.1_Tr_152_HG.U133_Plus_2_.CEL.gz	ID	II	0	41019	60.2333	100.867
GSM1523955_INT201201.4.1_Tr_154_HG.U133_Plus_2_.CEL.gz	A	III	3	39026	31.4	34.3667
GSM1523956_INT201201.4.1_Tr_155_HG.U133_Plus_2_.CEL.gz	ID	II	2	38934	19.0667	31.1333
GSM1523957_INT201201.4.1_Tr_156_HG.U133_Plus_2_.CEL.gz	ID	II	0	41019	70.0333	100.633
GSM1523958_INT201201.4.1_Tr_157_HG.U133_Plus_2_.CEL.gz	IS	II	0	41019	97.2	100.233
GSM1523959_INT201201.4.1_Tr_16_HG.U133_Plus_2_.CEL.gz	ID	IV	3	38922	10.2	17.4333
GSM1523960_INT201201.4.1_Tr_171_HG.U133_Plus_2_.CEL.gz	ID	II	0	41019	61.4	99
GSM1523961_INT201201.4.1_Tr_172_HG.U133_Plus_2_.CEL.gz	ID	II	2	38336	6.16667	9.5
GSM1523962_INT201201.4.1_Tr_173_HG.U133_Plus_2_.CEL.gz	A	III	3	38659	14.4667	20.1333
GSM1523963_INT201201.4.1_Tr_175_HG.U133_Plus_2_.CEL.gz	ID	II	3	39431	40.8333	45.7667
GSM1523964_INT201201.4.1_Tr_177_HG.U133_Plus_2_.CEL.gz	ID	II	0	41019	98.5333	98.5333
GSM1523965_INT201201.4.1_Tr_17_HG.U133_Plus_2_.CEL.gz	IS	IV	3	38744	8.9	11.4667
GSM1523966_INT201201.4.1_Tr_180_HG.U133_Plus_2_.CEL.gz	ID	IV	3	39617	0.766667	51.8
GSM1523967_INT201201.4.1_Tr_182_HG.U133_Plus_2_.CEL.gz	IS	III	0	41019	93.4667	98.4667
GSM1523968_INT201201.4.1_Tr_185_HG.U133_Plus_2_.CEL.gz	A	IV	3	39423	35.8667	45.1667
GSM1523969_INT201201.4.1_Tr_186_HG.U133_Plus_2_.CEL.gz	A	III	3	38606	12.1333	17.9
GSM1523970_INT201201.4.1_Tr_187_HG.U133_Plus_2_.CEL.gz	ID	II	3	38541	7.4	15.7
GSM1523971_INT201201.4.1_Tr_188_HG.U133_Plus_2_.CEL.gz	A	III	3	38469	11.6667	13.3
GSM1523972_INT201201.4.1_Tr_189_HG.U133_Plus_2_.CEL.gz	ID	IV	3	38267	6.03333	6.5
GSM1523973_INT201201.4.1_Tr_18_HG.U133_Plus_2_.CEL.gz	ID	III	0	41019	23.7667	87.2667
GSM1523974_INT201201.4.1_Tr_190_HG.U133_Plus_2_.CEL.gz	ID	II	0	41019	91.9333	98.2333
GSM1523975_INT201201.4.1_Tr_192_HG.U133_Plus_2_.CEL.gz	IS	III	3	38291	1.9	7.2
GSM1523976_INT201201.4.1_Tr_193_HG.U133_Plus_2_.CEL.gz	ID	III	4	39757	24.5333	56
GSM1523977_INT201201.4.1_Tr_197_HG.U133_Plus_2_.CEL.gz	ID	II	2	38123	0.7	1
GSM1523978_INT201201.4.1_Tr_19_HG.U133_Plus_2_.CEL.gz	IA	IV	3	38895	13.0333	16.2333
GSM1523979_INT201201.4.1_Tr_1_HG.U133_Plus_2_.CEL.gz	IA	III	3	38617	3.36667	9.43333
GSM1523980_INT201201.4.1_Tr_201_HG.U133_Plus_2_.CEL.gz	IS	III	4	38304	4.33333	6.7
GSM1523981_INT201201.4.1_Tr_202_HG.U133_Plus_2_.CEL.gz	IS	II	0	41019	77.0667	97.2
GSM1523982_INT201201.4.1_Tr_204_HG.U133_Plus_2_.CEL.gz	IS	IV	4	38366	4.63333	8.7
GSM1523983_INT201201.4.1_Tr_205_HG.U133_Plus_2_.CEL.gz	ID	III	3	38409	5.66667	10.1
GSM1523984_INT201201.4.1_Tr_206_HG.U133_Plus_2_.CEL.gz	A	II	0	41019	21.8	96.9667
GSM1523985_INT201201.4.1_Tr_209_HG.U133_Plus_2_.CEL.gz	IS	III	4	40443	0.733333	77.5333
GSM1523986_INT201201.4.1_Tr_20_HG.U133_Plus_2_.CEL.gz	IS	III	1	41019	73.7333	86.8
GSM1523987_INT201201.4.1_Tr_212_HG.U133_Plus_2_.CEL.gz	A	III	3	38674	13.1	18.2667
GSM1523988_INT201201.4.1_Tr_213_HG.U133_Plus_2_.CEL.gz	A	III	4	38571	0.766667	14.8333
GSM1523989_INT201201.4.1_Tr_21_HG.U133_Plus_2_.CEL.gz	IS	IV	0	41019	64.9667	86.7
GSM1523990_INT201201.4.1_Tr_225_HG.U133_Plus_2_.CEL.gz	A	III	3	38581	5.73333	14.1667
GSM1523991_INT201201.4.1_Tr_226_HG.U133_Plus_2_.CEL.gz	A	II	0	41019	12.1	95.2
GSM1523992_INT201201.4.1_Tr_227_HG.U133_Plus_2_.CEL.gz	ID	IV	3	38767	15.6333	20.1333
GSM1523993_INT201201.4.1_Tr_228_HG.U133_Plus_2_.CEL.gz	IS	III	4	40212	35.4667	68.1333
GSM1523994_INT201201.4.1_Tr_22_HG.U133_Plus_2_.CEL.gz	IS	III	0	41019	35.4	86.3667
GSM1523995_INT201201.4.1_Tr_236_HG.U133_Plus_2_.CEL.gz	ID	III	2	38375	6.06667	6.36667
GSM1523996_INT201201.4.1_Tr_237_HG.U133_Plus_2_.CEL.gz	A	II	3	39247	30	35.2
GSM1523997_INT201201.4.1_Tr_238_HG.U133_Plus_2_.CEL.gz	ID	IV	3	38951	18.1667	25.2
GSM1523998_INT201201.4.1_Tr_23_HG.U133_Plus_2_.CEL.gz	ID	III	3	39071	9.36667	21.2333
GSM1523999_INT201201.4.1_Tr_240_HG.U133_Plus_2_.CEL.gz	ID	II	0	41019	57.6333	93.8667
GSM1524000_INT201201.4.1_Tr_241_HG.U133_Plus_2_.CEL.gz	IS	III	0	41019	2.1	93.8667
GSM1524001_INT201201.4.1_Tr_246_HG.U133_Plus_2_.CEL.gz	ID	II	0	41019	88.2	93.6333
GSM1524002_INT201201.4.1_Tr_24_HG.U133_Plus_2_.CEL.gz	IA	III	0	41019	5.06667	86.1333
GSM1524003_INT201201.4.1_Tr_25_HG.U133_Plus_2_.CEL.gz	ID	III	0	41019	82.4	85.9333
GSM1524004_INT201201.4.1_Tr_26_HG.U133_Plus_2_.CEL.gz	IS	IV	3	38626	0.7	5.93333
GSM1524005_INT201201.4.1_Tr_282_HG.U133_Plus_2_.CEL.gz	ID	IV	3	38566	2.1	9.46667
GSM1524006_INT201201.4.1_Tr_287_HG.U133_Plus_2_.CEL.gz	A	III	3	39074	12.1333	26.2667
GSM1524007_INT201201.4.1_Tr_288_HG.U133_Plus_2_.CEL.gz	IS	IV	3	38599	5.56667	10.3667
GSM1524008_INT201201.4.1_Tr_28_HG.U133_Plus_2_.CEL.gz	IA	IV	3	38781	6.7	10.8333
GSM1524009_INT201201.4.1_Tr_299_HG.U133_Plus_2_.CEL.gz	IS	III	3	40259	59.1667	65
GSM1524010_INT201201.4.1_Tr_29_HG.U133_Plus_2_.CEL.gz	A	III	3	39051	18.5333	19.7
GSM1524011_INT201201.4.1_Tr_301_HG.U133_Plus_2_.CEL.gz	ID	II	0	41019	58.6333	90.2
GSM1524012_INT201201.4.1_Tr_30_HG.U133_Plus_2_.CEL.gz	IA	III	0	41019	83.0333	85.2333
GSM1524013_INT201201.4.1_Tr_311_HG.U133_Plus_2_.CEL.gz	IA	II	0	41019	70.2	89.9
GSM1524014_INT201201.4.1_Tr_318_HG.U133_Plus_2_.CEL.gz	ID	IV	3	38430	7.66667	11.3333
GSM1524015_INT201201.4.1_Tr_319_HG.U133_Plus_2_.CEL.gz	ID	IV	4	38790	6.06667	24.8667
GSM1524016_INT201201.4.1_Tr_31_HG.U133_Plus_2_.CEL.gz	IA	IV	3	39297	14	27.8
GSM1524017_INT201201.4.1_Tr_32_HG.U133_Plus_2_.CEL.gz	IA	III	0	41019	10.7	85.0333
GSM1524018_INT201201.4.1_Tr_33_HG.U133_Plus_2_.CEL.gz	ID	III	0	41019	73.2	84.7667
GSM1524019_INT201201.4.1_Tr_34_HG.U133_Plus_2_.CEL.gz	IS	IV	3	38738	6.16667	8.33333
GSM1524020_INT201201.4.1_Tr_35_HG.U133_Plus_2_.CEL.gz	IA	III	0	41019	61.1667	84.3
GSM1524021_INT201201.4.1_Tr_36_HG.U133_Plus_2_.CEL.gz	IS	III	2	38883	11.9	12.9333
GSM1524022_INT201201.4.1_Tr_38_HG.U133_Plus_2_.CEL.gz	IS	IV	3	38738	3.46667	8.03333
GSM1524023_INT201201.4.1_Tr_39_HG.U133_Plus_2_.CEL.gz	ID	IV	0	41019	81.4333	83.8333
GSM1524024_INT201201.4.1_Tr_3_HG.U133_Plus_2_.CEL.gz	A	III	3	41019	49.4667	89.4333
GSM1524025_INT201201.4.1_Tr_41_HG.U133_Plus_2_.CEL.gz	IA	III	4	40961	14.1	81.8333
GSM1524026_INT201201.4.1_Tr_42_HG.U133_Plus_2_.CEL.gz	IS	III	1	41019	81.3667	83.6
GSM1524027_INT201201.4.1_Tr_45_HG.U133_Plus_2_.CEL.gz	ID	III	2	40325	57.7667	59.7
GSM1524028_INT201201.4.1_Tr_47_HG.U133_Plus_2_.CEL.gz	ID	III	3	39977	26.5667	47.7
GSM1524029_INT201201.4.1_Tr_49_HG.U133_Plus_2_.CEL.gz	A	IV	3	39488	21.7	31.1
GSM1524030_INT201201.4.1_Tr_4_HG.U133_Plus_2_.CEL.gz	A	III	3	39281	27.5333	31.3333
GSM1524031_INT201201.4.1_Tr_50_HG.U133_Plus_2_.CEL.gz	IA	IV	1	41019	14.1333	82
GSM1524032_INT201201.4.1_Tr_51_HG.U133_Plus_2_.CEL.gz	IA	IV	3	40889	12.2	77.2
GSM1524033_INT201201.4.1_Tr_52_HG.U133_Plus_2_.CEL.gz	IS	IV	0	41019	80.2667	80.8333
GSM1524034_INT201201.4.1_Tr_53_HG.U133_Plus_2_.CEL.gz	A	III	3	39924	18.1667	44.0667
GSM1524035_INT201201.4.1_Tr_54_HG.U133_Plus_2_.CEL.gz	IS	IV	0	41019	60.4333	80.3
GSM1524036_INT201201.4.1_Tr_55_HG.U133_Plus_2_.CEL.gz	A	III	0	41019	71	79.9333
GSM1524037_INT201201.4.1_Tr_56_HG.U133_Plus_2_.CEL.gz	IS	III	3	39346	18	23.4333
GSM1524038_INT201201.4.1_Tr_57_HG.U133_Plus_2_.CEL.gz	IS	IV	3	38909	8.43333	8.63333
GSM1524039_INT201201.4.1_Tr_58_HG.U133_Plus_2_.CEL.gz	IS	III	3	39035	11.8	12.0667
GSM1524040_INT201201.4.1_Tr_60_HG.U133_Plus_2_.CEL.gz	IA	IV	3	39780	18.3	36.1667
GSM1524041_INT201201.4.1_Tr_61_HG.U133_Plus_2_.CEL.gz	IS	IV	0	41019	68.4333	77.3333
GSM1524042_INT201201.4.1_Tr_62_HG.U133_Plus_2_.CEL.gz	IS	III	3	39030	0.533333	10.8333
GSM1524043_INT201201.4.1_Tr_63_HG.U133_Plus_2_.CEL.gz	IS	IV	3	39210	4.1	16.8333
GSM1524044_INT201201.4.1_Tr_64_HG.U133_Plus_2_.CEL.gz	A	IV	3	39405	3.06667	22.8667
GSM1524045_INT201201.4.1_Tr_68_HG.U133_Plus_2_.CEL.gz	ID	II	0	41019	64.6	89.1333
GSM1524046_INT201201.4.1_Tr_75_HG.U133_Plus_2_.CEL.gz	A	II	0	41019	87.5333	88.0333
GSM1524047_INT201201.4.1_Tr_77_HG.U133_Plus_2_.CEL.gz	ID	II	0	40479	33.9667	69.8667
GSM1524048_INT201201.4.1_Tr_78_HG.U133_Plus_2_.CEL.gz	IS	II	3	39787	36.3	46.8
GSM1524049_INT201201.4.1_Tr_79_HG.U133_Plus_2_.CEL.gz	IS	II	0	41019	0.5	87.8
GSM1524050_INT201201.4.1_Tr_80_HG.U133_Plus_2_.CEL.gz	ID	II	3	40114	21.7333	57.1333
GSM1524051_INT201201.4.1_Tr_81_HG.U133_Plus_2_.CEL.gz	IS	II	0	41019	85.0333	87.2667
GSM1524052_INT201201.4.1_Tr_83_HG.U133_Plus_2_.CEL.gz	A	II	3	38802	8.76667	13.1667
GSM1524053_INT201201.4.1_Tr_84_HG.U133_Plus_2_.CEL.gz	IS	II	0	41019	79.8333	86.9333
GSM1524054_INT201201.4.1_Tr_85_HG.U133_Plus_2_.CEL.gz	IA	II	0	41019	12.5667	86.5667
GSM1524055_INT201201.4.1_Tr_86_HG.U133_Plus_2_.CEL.gz	IS	II	3	39564	12.1333	37.9333
GSM1524056_INT201201.4.1_Tr_88_HG.U133_Plus_2_.CEL.gz	IA	II	3	38866	7.5	14.1667
GSM1524057_INT201201.4.1_Tr_90_HG.U133_Plus_2_.CEL.gz	A	IV	3	38924	14.9667	15.9333
GSM1524058_INT201201.4.1_Tr_91_HG.U133_Plus_2_.CEL.gz	IS	II	0	41019	85.4667	85.4667
GSM1524059_INT201201.4.1_Tr_93_HG.U133_Plus_2_.CEL.gz	IS	II	0	41019	79.2333	85.2
GSM1524060_INT201201.4.1_Tr_96_HG.U133_Plus_2_.CEL.gz	ID	II	0	41019	70.3	84.8333
GSM1524061_INT201201.4.1_Tr_97_HG.U133_Plus_2_.CEL.gz	ID	II	0	41019	84.3333	84.6
GSM1524062_INT201201.4.1_Tr_9_HG.U133_Plus_2_.CEL.gz	A	III	3	40468	43.4333	70.2
GSM1524068_INT201201.6_Tr_82_HG.U133_Plus_2_.CEL.gz	IA	II	0	41192	91.2333	92.8667
GSM1524069_INT201201.6_Tr_87_HG.U133_Plus_2_.CEL.gz	ID	II	4	40996	0.3	85.6
GSM1524070_INT201201.6_Tr_89_HG.U133_Plus_2_.CEL.gz	ID	II	0	41192	86.2	91.6333
GSM1524071_INT201201.6_Tr_94_HG.U133_Plus_2_.CEL.gz	IA	III	0	41192	85.8333	90.7667
GSM1524072_INT201201.6_Tr_95_HG.U133_Plus_2_.CEL.gz	IS	IV	4	39758	0.733333	42.9333

## Sheet: Singapore
Sample ID	TME Subtype
GSM387788	A
GSM387789	IS
GSM387790	ID
GSM387791	IA
GSM387792	ID
GSM387793	A
GSM387794	A
GSM387795	A
GSM387796	ID
GSM387797	ID
GSM387798	ID
GSM387799	IA
GSM387800	ID
GSM387801	ID
GSM387802	IA
GSM387803	ID
GSM387804	A
GSM387805	IA
GSM387806	IA
GSM387807	ID
GSM387808	ID
GSM387809	ID
GSM387810	IA
GSM387811	IA
GSM387812	IA
GSM387813	IA
GSM387814	IS
GSM387815	ID
GSM387816	IS
GSM387817	ID
GSM387818	IA
GSM387819	IS
GSM387820	ID
GSM387821	A
GSM387822	IA
GSM387823	IS
GSM387824	A
GSM387825	IS
GSM387826	A
GSM387827	A
GSM387828	IA
GSM387829	A
GSM387830	IS
GSM387831	IA
GSM387832	A
GSM387833	A
GSM387834	A
GSM387835	IA
GSM387836	A
GSM387837	A
GSM387838	A
GSM387839	IA
GSM387840	A
GSM387841	IS
GSM387842	IA
GSM387843	ID
GSM387844	ID
GSM387845	IS
GSM387846	IA
GSM387847	A
GSM387848	IS
GSM387849	A
GSM387850	IS
GSM387851	A
GSM387852	A
GSM387853	A
GSM387854	ID
GSM387855	ID
GSM387856	IS
GSM387857	A
GSM387858	IS
GSM387859	IS
GSM387860	IS
GSM387861	IA
GSM387862	IS
GSM387863	IS
GSM387864	ID
GSM387865	A
GSM387866	A
GSM387867	IS
GSM387868	IS
GSM387869	A
GSM387870	IS
GSM387871	IA
GSM387872	A
GSM387873	IA
GSM387874	IS
GSM387875	A
GSM387876	IS
GSM387877	IA
GSM387878	A
GSM387879	ID
GSM387880	A
GSM387881	A
GSM387882	IA
GSM387883	IA
GSM387884	ID
GSM387885	ID
GSM387886	IS
GSM387887	IS
GSM387888	A
GSM387889	IS
GSM387890	ID
GSM387891	IA
GSM387892	A
GSM387893	IS
GSM387894	IA
GSM387895	IA
GSM387896	ID
GSM387897	IA
GSM387898	A
GSM387899	A
GSM387900	IA
GSM387901	ID
GSM387902	IS
GSM387903	ID
GSM387904	ID
GSM387905	IS
GSM387906	A
GSM387907	ID
GSM387908	IA
GSM387909	A
GSM387910	A
GSM387911	IS
GSM387912	A
GSM387913	ID
GSM387914	IA
GSM387915	IS
GSM387916	ID
GSM387917	ID
GSM387918	ID
GSM387919	IS
GSM387920	ID
GSM387921	IA
GSM387922	IA
GSM387923	ID
GSM387924	IS
GSM387925	IS
GSM387926	IA
GSM387927	IA
GSM387928	IA
GSM387929	IS
GSM387930	IA
GSM387931	A
GSM387932	ID
GSM387933	IS
GSM387934	IS
GSM387935	IA
GSM387936	IS
GSM387937	A
GSM387938	IA
GSM387939	ID
GSM387940	IS
GSM387941	IA
GSM387942	A
GSM387943	A
GSM387944	ID
GSM387945	IS
GSM387946	IS
GSM387947	IS
GSM387948	IA
GSM387949	ID
GSM387950	IS
GSM387951	ID
GSM387952	IA
GSM387953	IS
GSM387954	IS
GSM387955	IS
GSM387956	A
GSM387957	ID
GSM387958	ID
GSM387959	IA
GSM387960	A
GSM387961	IS
GSM387962	IS
GSM387963	IS
GSM387964	IA
GSM387965	IA
GSM387966	ID
GSM387967	A
GSM387968	ID
GSM387969	IA
GSM387970	ID
GSM387971	IA
GSM387972	ID
GSM387973	A
GSM387974	IA
GSM387975	IA
GSM387976	A
GSM387977	IA
GSM387978	A
GSM387979	ID
GSM387980	A
GSM387981	ID
GSM387982	ID
GSM387983	IS
GSM387984	IA
GSM387985	ID
GSM387986	ID
GSM387987	ID

## Sheet: TCGA STAD
Sample ID	TME Subtype	TME Probability	Overall Survival (Months)	Overall Survival Status	Disease Free (Months)	Disease Free Status
TCGA-3M-AB46-01A	ID	0.973356	57.98	0:LIVING	57.98	0:DiseaseFree
TCGA-3M-AB47-01A	A	0.952879	NA	1:DECEASED	12.98	1:Recurred/Progressed
TCGA-B7-5818-01A	IA	0.968925	11.7	0:LIVING	11.7	0:DiseaseFree
TCGA-B7-A5TI-01A	A	0.532631	19.55	0:LIVING	19.55	0:DiseaseFree
TCGA-B7-A5TJ-01A	ID	0.970369	11.01	0:LIVING	11.01	0:DiseaseFree
TCGA-B7-A5TK-01A	IS	0.96532	9.46	0:LIVING	9.46	0:DiseaseFree
TCGA-B7-A5TN-01A	A	0.902392	9.43	0:LIVING	9.43	0:DiseaseFree
TCGA-BR-4187-01A	A	0.729934	4.63	1:DECEASED	NA	NA
TCGA-BR-4191-01A	IS	0.96715	18.33	1:DECEASED	NA	NA
TCGA-BR-4201-01A	IS	0.96524	30.88	1:DECEASED	NA	NA
TCGA-BR-4253-01A	IA	0.961105	4.07	1:DECEASED	NA	NA
TCGA-BR-4256-01A	IS	0.968755	9.33	1:DECEASED	NA	NA
TCGA-BR-4257-01A	IS	0.796994	9.66	1:DECEASED	NA	NA
TCGA-BR-4267-01A	IA	0.849886	6.18	1:DECEASED	NA	NA
TCGA-BR-4279-01A	IS	0.954592	9.56	1:DECEASED	NA	NA
TCGA-BR-4280-01A	IA	0.852143	6.6	1:DECEASED	NA	NA
TCGA-BR-4294-01A	ID	0.973405	0	0:LIVING	0	0:DiseaseFree
TCGA-BR-4357-01A	IS	0.519891	0	0:LIVING	0	0:DiseaseFree
TCGA-BR-4361-01A	IS	0.959402	0	0:LIVING	0	0:DiseaseFree
TCGA-BR-4363-01A	IS	0.946055	0	0:LIVING	0	0:DiseaseFree
TCGA-BR-4366-01A	ID	0.717819	0	0:LIVING	0	0:DiseaseFree
TCGA-BR-4367-01A	IS	0.968511	0	0:LIVING	0	0:DiseaseFree
TCGA-BR-4368-01A	IS	0.966212	0	0:LIVING	0	0:DiseaseFree
TCGA-BR-4369-01A	A	0.692759	0	0:LIVING	0	0:DiseaseFree
TCGA-BR-4370-01A	IS	0.968467	0	0:LIVING	0	0:DiseaseFree
TCGA-BR-4371-01A	ID	0.970463	0	0:LIVING	0	0:DiseaseFree
TCGA-BR-6452-01A	IS	0.804598	34.66	0:LIVING	34.66	0:DiseaseFree
TCGA-BR-6453-01A	IS	0.938246	15.93	0:LIVING	15.93	0:DiseaseFree
TCGA-BR-6454-01A	IA	0.502025	0	0:LIVING	0	0:DiseaseFree
TCGA-BR-6455-01A	IS	0.928784	13.86	1:DECEASED	12.65	1:Recurred/Progressed
TCGA-BR-6456-01A	IS	0.966315	17.28	1:DECEASED	NA	NA
TCGA-BR-6457-01A	IS	0.772973	13.67	0:LIVING	13.67	0:DiseaseFree
TCGA-BR-6458-01A	IS	0.968603	19.32	1:DECEASED	18.86	1:Recurred/Progressed
TCGA-BR-6563-01A	IS	0.884781	39.09	0:LIVING	4.86	1:Recurred/Progressed
TCGA-BR-6564-01A	A	0.827687	26.08	1:DECEASED	NA	NA
TCGA-BR-6565-01A	IS	0.962714	9.17	1:DECEASED	NA	NA
TCGA-BR-6566-01A	IA	0.968714	32.75	0:LIVING	32.75	0:DiseaseFree
TCGA-BR-6705-01A	IS	0.753173	25.59	1:DECEASED	NA	NA
TCGA-BR-6707-01A	IA	0.967861	19.88	1:DECEASED	13.99	1:Recurred/Progressed
TCGA-BR-6709-01A	IS	0.880963	12.16	1:DECEASED	NA	NA
TCGA-BR-6710-01A	ID	0.972465	8.97	0:LIVING	8.97	0:DiseaseFree
TCGA-BR-6801-01A	ID	0.971434	40.18	0:LIVING	40.18	0:DiseaseFree
TCGA-BR-6802-01A	IA	0.924531	30.88	0:LIVING	26.51	1:Recurred/Progressed
TCGA-BR-6803-01A	A	0.879922	31.18	0:LIVING	31.18	0:DiseaseFree
TCGA-BR-6852-01A	IS	0.634647	44.91	0:LIVING	44.91	0:DiseaseFree
TCGA-BR-7196-01A	IS	0.96652	21.88	0:LIVING	11.43	1:Recurred/Progressed
TCGA-BR-7197-01A	ID	0.961911	9.2	0:LIVING	9.2	0:DiseaseFree
TCGA-BR-7704-01A	IA	0.967468	35.22	0:LIVING	35.22	0:DiseaseFree
TCGA-BR-7707-01A	IA	0.969271	35.81	0:LIVING	35.81	0:DiseaseFree
TCGA-BR-7715-01A	A	0.931746	33.61	0:LIVING	33.61	0:DiseaseFree
TCGA-BR-7716-01A	IS	0.950851	39.75	0:LIVING	39.75	0:DiseaseFree
TCGA-BR-7717-01A	ID	0.806517	18.13	1:DECEASED	NA	NA
TCGA-BR-7722-01A	ID	0.907741	15.31	1:DECEASED	NA	NA
TCGA-BR-7723-01A	IS	0.915402	28.71	1:DECEASED	18.36	1:Recurred/Progressed
TCGA-BR-7851-01A	IS	0.960685	NA	1:DECEASED	NA	NA
TCGA-BR-7901-01A	IS	0.950061	3.45	1:DECEASED	2.99	1:Recurred/Progressed
TCGA-BR-7957-01A	A	0.946914	9.07	1:DECEASED	NA	NA
TCGA-BR-7958-01A	IS	0.951956	29.53	0:LIVING	29.53	0:DiseaseFree
TCGA-BR-7959-01A	A	0.85292	33.18	0:LIVING	33.18	0:DiseaseFree
TCGA-BR-8058-01A	IS	0.968323	37.22	0:LIVING	2.92	1:Recurred/Progressed
TCGA-BR-8059-01A	A	0.929412	14.42	1:DECEASED	NA	NA
TCGA-BR-8060-01A	IS	0.967115	11.43	1:DECEASED	NA	NA
TCGA-BR-8077-01A	IA	0.849058	0.69	0:LIVING	0.69	0:DiseaseFree
TCGA-BR-8080-01A	IS	0.964857	9.59	1:DECEASED	NA	NA
TCGA-BR-8081-01A	IS	0.951149	32.23	0:LIVING	32.23	0:DiseaseFree
TCGA-BR-8284-01A	IS	0.967735	8.05	1:DECEASED	NA	NA
TCGA-BR-8286-01A	IS	0.878827	29.4	0:LIVING	29.4	0:DiseaseFree
TCGA-BR-8289-01A	A	0.909324	2.66	1:DECEASED	NA	NA
TCGA-BR-8291-01A	A	0.575946	19.94	1:DECEASED	NA	NA
TCGA-BR-8295-01A	ID	0.972825	2.2	1:DECEASED	NA	NA
TCGA-BR-8296-01A	IS	0.894027	15.57	1:DECEASED	12.81	1:Recurred/Progressed
TCGA-BR-8297-01A	A	0.951608	7.39	0:LIVING	7.39	0:DiseaseFree
TCGA-BR-8361-01A	IA	0.881791	31.08	0:LIVING	31.08	0:DiseaseFree
TCGA-BR-8364-01A	A	0.608889	22.17	0:LIVING	22.17	0:DiseaseFree
TCGA-BR-8365-01A	A	0.881336	17.51	1:DECEASED	NA	NA
TCGA-BR-8366-01A	IS	0.968025	0.95	0:LIVING	0.95	0:DiseaseFree
TCGA-BR-8367-01A	A	0.951148	26.31	1:DECEASED	19.05	1:Recurred/Progressed
TCGA-BR-8368-01A	IA	0.942947	4.3	0:LIVING	4.3	0:DiseaseFree
TCGA-BR-8369-01A	A	0.952982	14.03	0:LIVING	13.76	1:Recurred/Progressed
TCGA-BR-8371-01A	A	0.95492	11.79	1:DECEASED	11.73	1:Recurred/Progressed
TCGA-BR-8372-01A	IA	0.969258	31.24	0:LIVING	31.24	0:DiseaseFree
TCGA-BR-8373-01A	A	0.874142	14.78	0:LIVING	14.78	0:DiseaseFree
TCGA-BR-8380-01A	A	0.95409	NA	1:DECEASED	15.34	1:Recurred/Progressed
TCGA-BR-8381-01A	IS	0.961707	7.36	0:LIVING	7.36	0:DiseaseFree
TCGA-BR-8382-01A	IS	0.560428	25.03	1:DECEASED	NA	NA
TCGA-BR-8384-01A	A	0.93928	3.71	0:LIVING	3.71	0:DiseaseFree
TCGA-BR-8483-01A	ID	0.97175	5.39	0:LIVING	5.39	0:DiseaseFree
TCGA-BR-8484-01A	IS	0.962597	25.16	1:DECEASED	NA	NA
TCGA-BR-8485-01A	IS	0.926941	9.2	0:LIVING	9.2	0:DiseaseFree
TCGA-BR-8486-01A	IS	0.744658	20.2	0:LIVING	20.2	0:DiseaseFree
TCGA-BR-8487-01A	ID	0.864585	1.12	0:LIVING	1.12	0:DiseaseFree
TCGA-BR-8588-01A	IS	0.859377	12.78	0:LIVING	12.78	0:DiseaseFree
TCGA-BR-8589-01A	IA	0.969102	27.1	0:LIVING	27.1	0:DiseaseFree
TCGA-BR-8590-01A	IS	0.927661	9.33	1:DECEASED	7.33	1:Recurred/Progressed
TCGA-BR-8591-01A	IS	0.768484	28.12	0:LIVING	28.12	0:DiseaseFree
TCGA-BR-8592-01A	A	0.953219	6.27	1:DECEASED	NA	NA
TCGA-BR-8676-01A	ID	0.963924	7.52	0:LIVING	7.52	0:DiseaseFree
TCGA-BR-8677-01A	IS	0.961027	26.71	0:LIVING	26.71	0:DiseaseFree
TCGA-BR-8678-01A	ID	0.548267	24.77	0:LIVING	24.77	0:DiseaseFree
TCGA-BR-8679-01A	A	0.944811	0	0:LIVING	0	0:DiseaseFree
TCGA-BR-8680-01A	ID	0.972759	31.93	0:LIVING	31.93	0:DiseaseFree
TCGA-BR-8682-01A	A	0.953067	32.56	0:LIVING	32.56	0:DiseaseFree
TCGA-BR-8683-01A	IS	0.921394	9.86	1:DECEASED	NA	NA
TCGA-BR-8686-01A	IS	0.95342	20.86	1:DECEASED	NA	NA
TCGA-BR-8687-01A	ID	0.818786	8.21	1:DECEASED	NA	NA
TCGA-BR-8690-01A	IA	0.789268	10.68	0:LIVING	10.68	0:DiseaseFree
TCGA-BR-A44T-01A	A	0.931903	34.1	0:LIVING	22.4	1:Recurred/Progressed
TCGA-BR-A44U-01A	ID	0.973372	13.86	1:DECEASED	NA	NA
TCGA-BR-A4CR-01A	ID	0.95659	0	0:LIVING	0	0:DiseaseFree
TCGA-BR-A4CS-01A	ID	0.968657	1.48	1:DECEASED	NA	NA
TCGA-BR-A4IV-01A	A	0.953541	28.55	1:DECEASED	24.21	1:Recurred/Progressed
TCGA-BR-A4J4-01A	IA	0.513942	0.53	0:LIVING	0.53	0:DiseaseFree
TCGA-BR-A4J5-01A	A	0.889594	28.32	0:LIVING	28.32	0:DiseaseFree
TCGA-BR-A4J6-01A	ID	0.939398	0.66	0:LIVING	0.66	0:DiseaseFree
TCGA-BR-A4J7-01A	A	0.671783	32.49	0:LIVING	32.49	0:DiseaseFree
TCGA-BR-A4J8-01A	A	0.936999	13.5	0:LIVING	13.5	0:DiseaseFree
TCGA-BR-A4J9-01A	A	0.954955	0.46	0:LIVING	0.46	0:DiseaseFree
TCGA-BR-A4PF-01A	IA	0.663776	1.15	0:LIVING	1.15	0:DiseaseFree
TCGA-BR-A4QL-01A	ID	0.973194	16.13	1:DECEASED	NA	NA
TCGA-CD-5798-01A	IS	0.894577	13.4	0:LIVING	13.4	0:DiseaseFree
TCGA-CD-5799-01A	ID	0.851482	13.01	0:LIVING	13.01	0:DiseaseFree
TCGA-CD-5800-01A	ID	0.767424	13.14	0:LIVING	13.14	0:DiseaseFree
TCGA-CD-5801-01A	IA	0.969783	13.17	1:DECEASED	NA	NA
TCGA-CD-5803-01A	IS	0.968714	11.2	1:DECEASED	9.86	1:Recurred/Progressed
TCGA-CD-5804-01A	IS	0.828976	12.09	0:LIVING	12.09	0:DiseaseFree
TCGA-CD-5813-01A	IS	0.968269	12.39	1:DECEASED	10.35	1:Recurred/Progressed
TCGA-CD-8524-01A	IS	0.941991	12.75	0:LIVING	2.27	1:Recurred/Progressed
TCGA-CD-8525-01A	IA	0.909852	12.58	0:LIVING	12.58	0:DiseaseFree
TCGA-CD-8526-01A	IS	0.834275	12.52	0:LIVING	12.52	0:DiseaseFree
TCGA-CD-8527-01A	ID	0.948361	7.16	1:DECEASED	5.22	1:Recurred/Progressed
TCGA-CD-8528-01A	ID	0.640115	12.32	0:LIVING	12.32	0:DiseaseFree
TCGA-CD-8529-01A	IS	0.968695	12.29	0:LIVING	12.29	0:DiseaseFree
TCGA-CD-8530-01A	IS	0.579488	12.39	0:LIVING	12.39	0:DiseaseFree
TCGA-CD-8531-01A	IA	0.953046	12.58	0:LIVING	12.58	0:DiseaseFree
TCGA-CD-8532-01A	IS	0.939562	11.63	1:DECEASED	9.26	1:Recurred/Progressed
TCGA-CD-8533-01A	A	0.950275	15.37	0:LIVING	7.42	1:Recurred/Progressed
TCGA-CD-8534-01A	A	0.519098	12.06	0:LIVING	6.6	1:Recurred/Progressed
TCGA-CD-8535-01A	ID	0.957352	12.81	0:LIVING	12.81	0:DiseaseFree
TCGA-CD-A486-01A	ID	0.924283	6.31	1:DECEASED	2.6	1:Recurred/Progressed
TCGA-CD-A487-01A	ID	0.808705	12.29	0:LIVING	12.29	0:DiseaseFree
TCGA-CD-A489-01A	A	0.944907	11.3	1:DECEASED	9.1	1:Recurred/Progressed
TCGA-CD-A48A-01A	ID	0.971984	12.42	0:LIVING	12.42	0:DiseaseFree
TCGA-CD-A48C-01A	IA	0.757853	11.6	1:DECEASED	7.56	1:Recurred/Progressed
TCGA-CD-A4MG-01A	ID	0.965843	6.57	1:DECEASED	2.43	1:Recurred/Progressed
TCGA-CD-A4MH-01A	ID	0.97306	12.19	0:LIVING	12.19	0:DiseaseFree
TCGA-CG-4301-01A	A	0.929204	3.02	0:LIVING	3.02	0:DiseaseFree
TCGA-CG-4304-01A	ID	0.688797	NA	0:LIVING	NA	0:DiseaseFree
TCGA-CG-4305-01A	IS	0.962566	15.93	0:LIVING	15.01	1:Recurred/Progressed
TCGA-CG-4306-01A	IS	0.510902	1.02	1:DECEASED	NA	NA
TCGA-CG-4436-01A	ID	0.972961	7.98	0:LIVING	7.98	0:DiseaseFree
TCGA-CG-4437-01A	IA	0.967579	8.05	0:LIVING	8.05	0:DiseaseFree
TCGA-CG-4438-01A	IA	0.832182	54.04	0:LIVING	54.04	0:DiseaseFree
TCGA-CG-4440-01A	ID	0.780779	4.01	1:DECEASED	NA	NA
TCGA-CG-4441-01A	IS	0.784118	13.99	1:DECEASED	NA	NA
TCGA-CG-4442-01A	ID	0.890777	0	0:LIVING	0	0:DiseaseFree
TCGA-CG-4443-01A	ID	0.968713	29.96	0:LIVING	29.96	0:DiseaseFree
TCGA-CG-4444-01A	IA	0.655915	47.01	0:LIVING	47.01	0:DiseaseFree
TCGA-CG-4460-01A	IA	0.733135	21.98	1:DECEASED	16	1:Recurred/Progressed
TCGA-CG-4462-01A	IS	0.949554	0	1:DECEASED	NA	NA
TCGA-CG-4465-01A	IA	0.908237	9	1:DECEASED	NA	NA
TCGA-CG-4466-01A	ID	0.973373	18.96	0:LIVING	18.96	0:DiseaseFree
TCGA-CG-4469-01A	ID	0.942113	7.06	1:DECEASED	NA	NA
TCGA-CG-4475-01A	A	0.938511	22.96	0:LIVING	22.96	0:DiseaseFree
TCGA-CG-4476-01A	A	0.940609	0	0:LIVING	0	0:DiseaseFree
TCGA-CG-4477-01A	IS	0.766323	30.95	0:LIVING	11.99	1:Recurred/Progressed
TCGA-CG-5716-01A	ID	0.72006	0	0:LIVING	0	0:DiseaseFree
TCGA-CG-5717-01A	IA	0.452445	6.96	1:DECEASED	3.94	1:Recurred/Progressed
TCGA-CG-5718-01A	IA	0.951779	35.97	1:DECEASED	NA	NA
TCGA-CG-5719-01A	IS	0.716119	1.02	0:LIVING	1.02	0:DiseaseFree
TCGA-CG-5720-01A	IA	0.879515	0.99	1:DECEASED	NA	NA
TCGA-CG-5721-01A	IA	0.966651	6.01	0:LIVING	6.01	0:DiseaseFree
TCGA-CG-5722-01A	IA	0.927743	0.99	0:LIVING	0.99	0:DiseaseFree
TCGA-CG-5723-01A	IA	0.969264	104.99	0:LIVING	104.99	0:DiseaseFree
TCGA-CG-5724-01A	IA	0.967074	12.02	1:DECEASED	4.01	1:Recurred/Progressed
TCGA-CG-5725-01A	ID	0.972018	15.01	1:DECEASED	5.03	1:Recurred/Progressed
TCGA-CG-5726-01A	ID	0.972285	28.94	1:DECEASED	NA	NA
TCGA-CG-5732-01A	IA	0.932405	68.99	1:DECEASED	64.03	1:Recurred/Progressed
TCGA-CG-5734-01A	IA	0.969354	7.98	1:DECEASED	NA	NA
TCGA-D7-5577-01A	IA	0.969844	25.69	1:DECEASED	12.35	1:Recurred/Progressed
TCGA-D7-5578-01A	IS	0.9236	12.65	0:LIVING	12.65	0:DiseaseFree
TCGA-D7-6519-01A	ID	0.873476	20.53	0:LIVING	14.09	1:Recurred/Progressed
TCGA-D7-6520-01A	IS	0.904832	18.82	0:LIVING	1.51	1:Recurred/Progressed
TCGA-D7-6521-01A	IS	0.956722	18.53	0:LIVING	6.31	1:Recurred/Progressed
TCGA-D7-6522-01A	IS	0.96868	18.59	0:LIVING	18.59	0:DiseaseFree
TCGA-D7-6524-01A	IS	0.961496	17.84	0:LIVING	17.84	1:Recurred/Progressed
TCGA-D7-6525-01A	IS	0.674735	13.34	1:DECEASED	5.62	1:Recurred/Progressed
TCGA-D7-6526-01A	ID	0.948488	17.18	0:LIVING	17.18	0:DiseaseFree
TCGA-D7-6527-01A	ID	0.941158	10.25	1:DECEASED	2.46	1:Recurred/Progressed
TCGA-D7-6528-01A	ID	0.971721	15.21	0:LIVING	15.21	0:DiseaseFree
TCGA-D7-6815-01A	ID	0.660263	15.97	0:LIVING	15.97	0:DiseaseFree
TCGA-D7-6818-01A	IS	0.894084	12.35	1:DECEASED	9.13	1:Recurred/Progressed
TCGA-D7-6822-01A	ID	0.927188	12.32	0:LIVING	12.32	0:DiseaseFree
TCGA-D7-8570-01A	IS	0.745485	24.7	0:LIVING	24.7	0:DiseaseFree
TCGA-D7-8572-01A	IS	0.967094	16.79	0:LIVING	16.79	0:DiseaseFree
TCGA-D7-8573-01A	ID	0.96967	19.48	0:LIVING	19.48	0:DiseaseFree
TCGA-D7-8574-01A	A	0.699917	17.18	0:LIVING	17.18	0:DiseaseFree
TCGA-D7-8575-01A	IA	0.910709	18.2	1:DECEASED	14.03	1:Recurred/Progressed
TCGA-D7-8576-01A	A	0.679072	14.65	1:DECEASED	6.7	1:Recurred/Progressed
TCGA-D7-8578-01A	A	0.612978	21.12	0:LIVING	14.82	1:Recurred/Progressed
TCGA-D7-8579-01A	A	0.944171	20.89	0:LIVING	20.89	0:DiseaseFree
TCGA-D7-A4YU-01A	IS	0.967573	16.43	0:LIVING	16.43	0:DiseaseFree
TCGA-D7-A4YX-01A	IA	0.926704	36.4	0:LIVING	36.4	0:DiseaseFree
TCGA-D7-A4Z0-01A	A	0.893974	14.75	0:LIVING	14.75	0:DiseaseFree
TCGA-D7-A6EV-01A	IA	0.845352	11.24	0:LIVING	11.24	0:DiseaseFree
TCGA-D7-A6EX-01A	ID	0.965188	11.3	0:LIVING	11.3	0:DiseaseFree
TCGA-D7-A6EY-01A	IS	0.96182	11.43	1:DECEASED	NA	NA
TCGA-D7-A6EZ-01A	IA	0.967158	20.3	1:DECEASED	NA	NA
TCGA-D7-A6F0-01A	IA	0.794922	22.27	0:LIVING	22.27	0:DiseaseFree
TCGA-D7-A6F2-01A	ID	0.952611	15.64	0:LIVING	15.64	0:DiseaseFree
TCGA-D7-A747-01A	A	0.954227	8.38	1:DECEASED	NA	NA
TCGA-D7-A748-01A	IS	0.852248	4.34	1:DECEASED	3.25	1:Recurred/Progressed
TCGA-D7-A74A-01A	ID	0.918282	19.94	0:LIVING	19.94	0:DiseaseFree
TCGA-EQ-8122-01A	A	0.951423	7.98	1:DECEASED	NA	NA
TCGA-F1-6177-01A	IA	0.766979	NA	1:DECEASED	NA	NA
TCGA-F1-6874-01A	IS	0.900346	14.45	0:LIVING	14.45	0:DiseaseFree
TCGA-F1-6875-01A	ID	0.970791	72.17	1:DECEASED	NA	NA
TCGA-F1-A448-01A	IS	0.932706	21.25	0:LIVING	21.25	0:DiseaseFree
TCGA-F1-A72C-01A	IA	0.534053	11.37	0:LIVING	11.27	1:Recurred/Progressed
TCGA-FP-7735-01A	ID	0.936721	3.48	1:DECEASED	NA	NA
TCGA-FP-7829-01A	ID	0.615392	19.51	0:LIVING	19.51	0:DiseaseFree
TCGA-FP-7916-01A	IS	0.967928	14.06	1:DECEASED	NA	NA
TCGA-FP-7998-01A	IS	0.968463	22.27	0:LIVING	22.27	0:DiseaseFree
TCGA-FP-8099-01A	IA	0.643825	17.05	0:LIVING	17.05	0:DiseaseFree
TCGA-FP-8209-01A	IS	0.665524	59.49	1:DECEASED	55.06	1:Recurred/Progressed
TCGA-FP-8210-01A	IS	0.960709	5.03	1:DECEASED	NA	NA
TCGA-FP-8211-01A	ID	0.950393	13.57	0:LIVING	13.57	0:DiseaseFree
TCGA-FP-8631-01A	ID	0.792504	0.56	0:LIVING	0.56	0:DiseaseFree
TCGA-FP-A4BF-01A	IS	0.926205	5.52	1:DECEASED	5.22	1:Recurred/Progressed
TCGA-FP-A8CX-01A	ID	0.591691	0.23	0:LIVING	0.23	0:DiseaseFree
TCGA-FP-A9TM-01A	ID	0.958033	6.21	0:LIVING	6.21	0:DiseaseFree
TCGA-HF-7131-01A	IA	0.881586	NA	0:LIVING	NA	0:DiseaseFree
TCGA-HF-7132-01A	IS	0.956697	77.23	0:LIVING	77.23	0:DiseaseFree
TCGA-HF-7133-01A	IS	0.957222	63.01	0:LIVING	63.01	0:DiseaseFree
TCGA-HF-7134-01A	IA	0.813933	52.17	0:LIVING	52.17	0:DiseaseFree
TCGA-HF-A5NB-01A	IA	0.499723	30.49	0:LIVING	30.49	0:DiseaseFree
TCGA-HJ-7597-01A	IA	0.968719	26.45	1:DECEASED	26.12	1:Recurred/Progressed
TCGA-HU-8238-01A	ID	0.623052	1.51	0:LIVING	1.51	0:DiseaseFree
TCGA-HU-8244-01A	ID	0.973387	24.38	0:LIVING	24.38	0:DiseaseFree
TCGA-HU-8249-01A	ID	0.925211	28.94	0:LIVING	28.94	0:DiseaseFree
TCGA-HU-8602-01A	IA	0.963175	22.31	0:LIVING	22.31	0:DiseaseFree
TCGA-HU-8604-01A	IA	0.732126	22.8	0:LIVING	22.8	0:DiseaseFree
TCGA-HU-8608-01A	IS	0.773182	21.06	0:LIVING	9.1	1:Recurred/Progressed
TCGA-HU-8610-01A	IA	0.550385	0.76	0:LIVING	0.76	0:DiseaseFree
TCGA-HU-A4G2-01A	ID	0.930077	24.28	0:LIVING	24.28	0:DiseaseFree
TCGA-HU-A4G3-01A	ID	0.973264	5.58	0:LIVING	5.58	0:DiseaseFree
TCGA-HU-A4G8-01A	IA	0.949715	22.67	0:LIVING	22.67	0:DiseaseFree
TCGA-HU-A4G9-01A	ID	0.973413	24.18	0:LIVING	24.18	0:DiseaseFree
TCGA-HU-A4GC-01A	ID	0.965849	3.25	0:LIVING	3.25	0:DiseaseFree
TCGA-HU-A4GD-01A	ID	0.973419	22.73	0:LIVING	13.11	1:Recurred/Progressed
TCGA-HU-A4GF-01A	ID	0.729201	25.79	0:LIVING	25.79	0:DiseaseFree
TCGA-HU-A4GH-01A	ID	0.971233	11.76	0:LIVING	11.76	0:DiseaseFree
TCGA-HU-A4GJ-01A	IS	0.581103	21.35	0:LIVING	17.97	1:Recurred/Progressed
TCGA-HU-A4GP-01A	ID	0.972278	8.97	0:LIVING	8.97	0:DiseaseFree
TCGA-HU-A4GQ-01A	ID	0.744598	0.1	1:DECEASED	NA	NA
TCGA-HU-A4GT-01A	ID	0.838347	6.5	0:LIVING	6.5	0:DiseaseFree
TCGA-HU-A4GU-01A	ID	0.970373	6.57	0:LIVING	6.57	0:DiseaseFree
TCGA-HU-A4GX-01A	IA	0.951081	20.24	0:LIVING	20.24	0:DiseaseFree
TCGA-HU-A4GY-01A	IS	0.96518	0.26	0:LIVING	0.26	0:DiseaseFree
TCGA-HU-A4H0-01A	IA	0.966963	2.1	0:LIVING	2.1	0:DiseaseFree
TCGA-HU-A4H2-01A	ID	0.694316	12.94	0:LIVING	12.94	0:DiseaseFree
TCGA-HU-A4H3-01A	IA	0.902916	28.98	0:LIVING	15.31	1:Recurred/Progressed
TCGA-HU-A4H4-01A	IA	0.963169	23.82	0:LIVING	23.82	0:DiseaseFree
TCGA-HU-A4H5-01A	ID	0.957163	23.78	0:LIVING	23.78	0:DiseaseFree
TCGA-HU-A4H6-01A	ID	0.960996	21.16	0:LIVING	21.16	0:DiseaseFree
TCGA-HU-A4H8-01A	ID	0.970611	14.06	0:LIVING	11.63	1:Recurred/Progressed
TCGA-HU-A4HB-01A	IA	0.954232	15.67	1:DECEASED	12.81	1:Recurred/Progressed
TCGA-HU-A4HD-01A	ID	0.969562	33.38	0:LIVING	33.38	0:DiseaseFree
TCGA-IN-7806-01A	ID	0.934114	36.33	0:LIVING	36.33	0:DiseaseFree
TCGA-IN-7808-01A	IA	0.904695	3.45	1:DECEASED	NA	NA
TCGA-IN-8462-01A	ID	0.892021	18.79	0:LIVING	8.87	1:Recurred/Progressed
TCGA-IN-8663-01A	ID	0.960122	3.38	1:DECEASED	NA	NA
TCGA-IN-A6RI-01A	ID	0.972973	18.36	0:LIVING	18.36	0:DiseaseFree
TCGA-IN-A6RJ-01A	ID	0.973423	12.45	0:LIVING	12.45	0:DiseaseFree
TCGA-IN-A6RL-01A	ID	0.958656	13.34	1:DECEASED	10.09	1:Recurred/Progressed
TCGA-IN-A6RN-01A	ID	0.973212	19.51	0:LIVING	19.51	0:DiseaseFree
TCGA-IN-A6RO-01A	ID	0.964303	NA	1:DECEASED	5.06	1:Recurred/Progressed
TCGA-IN-A6RR-01A	ID	0.970072	6.73	1:DECEASED	NA	NA
TCGA-IN-A6RS-01A	IA	0.843683	12.58	0:LIVING	12.58	0:DiseaseFree
TCGA-IN-A7NR-01A	ID	0.931783	6.5	0:LIVING	6.5	0:DiseaseFree
TCGA-IN-A7NT-01A	ID	0.778358	10.61	0:LIVING	10.61	0:DiseaseFree
TCGA-IN-A7NU-01A	IA	0.913101	11.7	0:LIVING	11.07	1:Recurred/Progressed
TCGA-IN-AB1V-01A	ID	0.971482	15.74	0:LIVING	15.74	0:DiseaseFree
TCGA-IN-AB1X-01A	IA	0.959832	13.5	0:LIVING	13.5	0:DiseaseFree
TCGA-IP-7968-01A	IS	0.891689	2.53	0:LIVING	2.53	0:DiseaseFree
TCGA-KB-A6F7-01A	IA	0.968731	63.57	0:LIVING	63.57	0:DiseaseFree
TCGA-KB-A93G-01A	IS	0.757853	20.14	0:LIVING	20.14	0:DiseaseFree
TCGA-KB-A93H-01A	ID	0.973355	37.61	0:LIVING	37.61	0:DiseaseFree
TCGA-KB-A93J-01A	IA	0.96486	36.93	0:LIVING	36.93	0:DiseaseFree
TCGA-MX-A5UG-01A	IS	0.957282	3.71	1:DECEASED	NA	NA
TCGA-MX-A5UJ-01A	A	0.790751	19.71	0:LIVING	19.71	0:DiseaseFree
TCGA-MX-A663-01A	A	0.933453	9.86	1:DECEASED	7.16	1:Recurred/Progressed
TCGA-MX-A666-01A	A	0.881653	14.03	0:LIVING	14.03	0:DiseaseFree
TCGA-R5-A7O7-01A	ID	0.783177	45.63	0:LIVING	45.63	0:DiseaseFree
TCGA-R5-A7ZE-01B	ID	0.972795	18.2	1:DECEASED	NA	NA
TCGA-R5-A7ZF-01A	ID	0.973308	8.51	1:DECEASED	NA	NA
TCGA-R5-A7ZI-01A	IA	0.957793	74.47	0:LIVING	74.47	0:DiseaseFree
TCGA-R5-A7ZR-01A	ID	0.972048	6.08	1:DECEASED	NA	NA
TCGA-R5-A805-01A	IA	0.693791	9.23	1:DECEASED	NA	NA
TCGA-RD-A7BS-01A	IS	0.884066	11.04	1:DECEASED	8.02	1:Recurred/Progressed
TCGA-RD-A7BT-01A	ID	0.964827	8.61	1:DECEASED	4.04	1:Recurred/Progressed
TCGA-RD-A7BW-01A	A	0.63998	5.12	1:DECEASED	NA	NA
TCGA-RD-A7C1-01A	IA	0.967362	16.66	1:DECEASED	14.39	1:Recurred/Progressed
TCGA-RD-A8MV-01A	IA	0.959961	122.21	0:LIVING	122.21	0:DiseaseFree
TCGA-RD-A8MW-01A	IA	0.718839	37.88	1:DECEASED	3.22	1:Recurred/Progressed
TCGA-RD-A8N0-01A	A	0.928531	40.6	0:LIVING	40.6	0:DiseaseFree
TCGA-RD-A8N1-01A	IS	0.95149	115.6	0:LIVING	115.6	0:DiseaseFree
TCGA-RD-A8N2-01A	A	0.954993	116.29	0:LIVING	116.29	0:DiseaseFree
TCGA-RD-A8N4-01A	A	0.954247	71.32	0:LIVING	71.32	0:DiseaseFree
TCGA-RD-A8N5-01A	A	0.932143	57.39	1:DECEASED	NA	NA
TCGA-RD-A8N6-01A	A	0.943007	8.94	1:DECEASED	5.35	1:Recurred/Progressed
TCGA-RD-A8N9-01A	IS	0.497335	35.58	0:LIVING	35.58	0:DiseaseFree
TCGA-RD-A8NB-01A	IS	0.9681	16.85	1:DECEASED	7.56	1:Recurred/Progressed
TCGA-SW-A7EA-01A	IA	0.942246	19.02	0:LIVING	19.02	0:DiseaseFree
TCGA-SW-A7EB-01A	IA	0.696606	5.78	0:LIVING	5.78	0:DiseaseFree
TCGA-VQ-A8DT-01A	ID	0.969715	48.75	0:LIVING	45.2	1:Recurred/Progressed
TCGA-VQ-A8DU-01A	ID	0.94444	5.45	1:DECEASED	5.19	1:Recurred/Progressed
TCGA-VQ-A8DV-01A	ID	0.973433	13.24	1:DECEASED	9.46	1:Recurred/Progressed
TCGA-VQ-A8DZ-01A	ID	0.535721	13.01	1:DECEASED	NA	NA
TCGA-VQ-A8E0-01A	ID	0.953229	18.46	1:DECEASED	17.44	1:Recurred/Progressed
TCGA-VQ-A8E2-01A	A	0.512031	43.33	0:LIVING	43.33	0:DiseaseFree
TCGA-VQ-A8E3-01A	IA	0.944161	21.71	1:DECEASED	17.67	1:Recurred/Progressed
TCGA-VQ-A8E7-01B	ID	0.961483	37.39	0:LIVING	34.43	1:Recurred/Progressed
TCGA-VQ-A8P2-01A	ID	0.973308	38.11	0:LIVING	38.11	0:DiseaseFree
TCGA-VQ-A8P3-01A	ID	0.942067	37.19	0:LIVING	37.19	0:DiseaseFree
TCGA-VQ-A8P5-01A	ID	0.873999	7.72	1:DECEASED	NA	NA
TCGA-VQ-A8P8-01A	A	0.932782	30.95	0:LIVING	30.95	0:DiseaseFree
TCGA-VQ-A8PB-01A	ID	0.702803	34.26	1:DECEASED	NA	NA
TCGA-VQ-A8PC-01A	IS	0.892613	46.22	1:DECEASED	42.28	1:Recurred/Progressed
TCGA-VQ-A8PD-01A	IS	0.949601	16.29	1:DECEASED	4.4	1:Recurred/Progressed
TCGA-VQ-A8PE-01A	IS	0.822221	22.17	1:DECEASED	8.71	1:Recurred/Progressed
TCGA-VQ-A8PF-01A	IS	0.96788	2.5	1:DECEASED	NA	NA
TCGA-VQ-A8PH-01A	ID	0.969155	12.78	1:DECEASED	12.39	1:Recurred/Progressed
TCGA-VQ-A8PJ-01A	ID	0.965253	2.69	1:DECEASED	NA	NA
TCGA-VQ-A8PK-01A	ID	0.592777	17.84	1:DECEASED	8.64	1:Recurred/Progressed
TCGA-VQ-A8PM-01A	A	0.851703	1.87	1:DECEASED	NA	NA
TCGA-VQ-A8PO-01A	IA	0.964173	9.26	1:DECEASED	8.41	1:Recurred/Progressed
TCGA-VQ-A8PP-01A	IS	0.908504	23.39	1:DECEASED	16.49	1:Recurred/Progressed
TCGA-VQ-A8PQ-01A	IS	0.958428	15.64	1:DECEASED	2.99	1:Recurred/Progressed
TCGA-VQ-A8PU-01A	ID	0.973282	27.33	1:DECEASED	NA	NA
TCGA-VQ-A8PX-01A	ID	0.959788	64.52	0:LIVING	64.52	0:DiseaseFree
TCGA-VQ-A91A-01A	IS	0.943916	39.42	0:LIVING	4.24	1:Recurred/Progressed
TCGA-VQ-A91D-01A	IA	0.967079	11.7	1:DECEASED	11.53	1:Recurred/Progressed
TCGA-VQ-A91E-01A	IA	0.954791	21.81	0:LIVING	21.81	0:DiseaseFree
TCGA-VQ-A91K-01A	IA	0.786831	61.17	0:LIVING	61.17	0:DiseaseFree
TCGA-VQ-A91N-01A	ID	0.961254	18.73	1:DECEASED	14.39	1:Recurred/Progressed
TCGA-VQ-A91Q-01A	A	0.899527	20.8	1:DECEASED	18.1	1:Recurred/Progressed
TCGA-VQ-A91S-01A	ID	0.729879	32.85	0:LIVING	32.85	0:DiseaseFree
TCGA-VQ-A91U-01A	IA	0.836442	1.71	1:DECEASED	NA	NA
TCGA-VQ-A91V-01A	ID	0.972995	42.61	0:LIVING	38.9	1:Recurred/Progressed
TCGA-VQ-A91X-01A	ID	0.973431	9.49	1:DECEASED	NA	NA
TCGA-VQ-A91Y-01A	IS	0.956338	9.72	1:DECEASED	8.48	1:Recurred/Progressed
TCGA-VQ-A91Z-01A	ID	0.973019	55.52	0:LIVING	43.04	1:Recurred/Progressed
TCGA-VQ-A922-01A	A	0.932155	9.03	1:DECEASED	8.28	1:Recurred/Progressed
TCGA-VQ-A923-01A	IS	0.961121	2	1:DECEASED	NA	NA
TCGA-VQ-A924-01A	IA	0.959868	55.39	1:DECEASED	NA	NA
TCGA-VQ-A925-01A	ID	0.966463	4.53	1:DECEASED	NA	NA
TCGA-VQ-A927-01A	A	0.570404	6.57	1:DECEASED	NA	NA
TCGA-VQ-A928-01A	A	0.939489	5.72	1:DECEASED	4.86	1:Recurred/Progressed
TCGA-VQ-A92D-01A	ID	0.938864	66.75	0:LIVING	66.75	0:DiseaseFree
TCGA-VQ-A94O-01A	ID	0.859385	21.02	1:DECEASED	6.08	1:Recurred/Progressed
TCGA-VQ-A94P-01A	A	0.953377	2.66	1:DECEASED	NA	NA
TCGA-VQ-A94R-01A	A	0.910014	42.51	1:DECEASED	33.44	1:Recurred/Progressed
TCGA-VQ-A94T-01A	ID	0.963851	11.24	1:DECEASED	9.72	1:Recurred/Progressed
TCGA-VQ-A94U-01A	A	0.954353	26.91	0:LIVING	26.91	0:DiseaseFree
TCGA-VQ-AA64-01A	A	0.936868	18.4	1:DECEASED	NA	NA
TCGA-VQ-AA68-01A	IA	0.793102	43.63	0:LIVING	43.63	0:DiseaseFree
TCGA-VQ-AA69-01A	ID	0.583269	28.38	0:LIVING	28.38	0:DiseaseFree
TCGA-VQ-AA6A-01A	ID	0.956058	38.9	0:LIVING	38.9	0:DiseaseFree
TCGA-VQ-AA6D-01A	ID	0.952461	17.12	0:LIVING	17.12	0:DiseaseFree
TCGA-VQ-AA6F-01A	ID	0.710725	54.07	0:LIVING	17.94	1:Recurred/Progressed
TCGA-VQ-AA6G-01A	ID	0.9394	26.02	1:DECEASED	15.41	1:Recurred/Progressed
TCGA-VQ-AA6J-01A	IS	0.924387	27.53	0:LIVING	27.53	0:DiseaseFree
TCGA-VQ-AA6K-01A	A	0.571249	12.42	1:DECEASED	10.91	1:Recurred/Progressed
TCGA-ZA-A8F6-01A	A	0.942499	17.25	0:LIVING	17.25	0:DiseaseFree
TCGA-ZQ-A9CR-01A	IS	0.961318	0.79	1:DECEASED	NA	NA

## Sheet: CIT
sample	TME Subtype	Recurrence Free Survival	Overall Survival	MMR Status	Cin Status
GSM971957	IS	0	10	pMMR	+
GSM971958	A	0	9	pMMR	-
GSM971959	IA	4	52	pMMR	-
GSM971960	ID	74	74	pMMR	+
GSM971961	IS	1	32	pMMR
GSM971962	IS	73	73	dMMR	+
GSM971963	IS	17	20	dMMR
GSM971964	ID	35	35	pMMR	-
GSM971965	A	33	33	pMMR	+
GSM971966	ID	63	63		+
GSM971967	ID	31	31	pMMR	-
GSM971968	IS	93	112	pMMR	+
GSM971969	IA	63	63	dMMR
GSM971970	ID	86	86	dMMR	-
GSM971971	IA	65	65	dMMR	+
GSM971972	IA	75	75	dMMR	+
GSM971973	ID	46	46	pMMR	+
GSM971974	ID	56	56	pMMR	+
GSM971975	ID	46	46	pMMR	+
GSM971976	ID	36	36		+
GSM971977	IS	49	49	dMMR	+
GSM971978	IA	109	109	dMMR	-
GSM971979	IS	53	53	dMMR	+
GSM971980	IA	59	59	dMMR
GSM971981	IS	48	48	dMMR	+
GSM971982	IS	42	42	dMMR	+
GSM971983	IS	87	87	dMMR	+
GSM971984	IA	5	81	dMMR	+
GSM971985	ID	7	7	pMMR	+
GSM971986	IS	68	68	pMMR
GSM971987	A	68	68	pMMR	+
GSM971988	IA	15	18	pMMR	-
GSM971989	ID	16	24	pMMR	-
GSM971990	IA	12	12	pMMR	+
GSM971991	A	55	55	pMMR
GSM971992	ID	20	20	pMMR
GSM971993	IS	56	56	pMMR	+
GSM971994	ID	43	43	pMMR	+
GSM971995	IS	25	25	pMMR	-
GSM971996	IS	76	76	pMMR	-
GSM971997	IS	89	89	pMMR	+
GSM971998	ID	18	23	pMMR	+
GSM971999	IS	1	1	pMMR	+
GSM972000	A	9	9	pMMR	+
GSM972001	ID	73	73	pMMR	-
GSM972002	ID	25	26	pMMR	+
GSM972003	ID	0	27	pMMR	-
GSM972004	ID	89	89	pMMR	+
GSM972005	ID	0	44	pMMR	+
GSM972006	A	0	23	pMMR	+
GSM972007	IS	2	2	pMMR	+
GSM972008	IS	2	72	pMMR
GSM972009	IS	0	10	pMMR	-
GSM972010	IS	10	46	pMMR	-
GSM972011	IS	18	20	pMMR	-
GSM972012	ID	101	101	pMMR	+
GSM972013	A	43	43	pMMR	-
GSM972014	ID	0	29	pMMR	-
GSM972015	IA	91	91	dMMR	-
GSM972016	IS	14	16	dMMR	-
GSM972017	ID	43	43	pMMR	+
GSM972018	IA	117	117	pMMR	+
GSM972019	IS	21	25	pMMR	+
GSM972020	IS	9	78	pMMR	+
GSM972021	ID	5	37	pMMR	+
GSM972022	ID	82	82	pMMR	+
GSM972023	A	6	16	pMMR	+
GSM972024	ID	37	43	pMMR	+
GSM972025	ID	53	53	pMMR	+
GSM972026	IS	32	34	pMMR	+
GSM972027	ID	94	94	pMMR	+
GSM972028	IA	78	78	pMMR	+
GSM972029	A	36	36	pMMR	+
GSM972030	A	52	52	pMMR	+
GSM972031	ID	55	55	pMMR
GSM972032	ID	60	60	pMMR	+
GSM972033	ID	50	50	pMMR
GSM972034	ID	50	50	pMMR
GSM972035	ID	39	39	pMMR	+
GSM972036	ID	50	50	pMMR
GSM972037	ID	33	33	pMMR	-
GSM972038	ID	1	1	pMMR	+
GSM972039	A	0	52	pMMR	-
GSM972040	ID	63	63	pMMR	+
GSM972041	ID	55	55	pMMR	+
GSM972042	ID	51	51	pMMR	-
GSM972043	ID	0	27	pMMR	+
GSM972044	ID	42	42	pMMR	+
GSM972045	ID	0	11	pMMR	-
GSM972046	A	21	58	pMMR	+
GSM972047	A	33	33	pMMR	+
GSM972048	ID	0	30	pMMR	+
GSM972049	ID	26	26	pMMR	+
GSM972050	ID	19	19	pMMR	+
GSM972051	A	0	28	pMMR	+
GSM972052	A	15	15	pMMR	+
GSM972053	ID	29	29	pMMR	+
GSM972054	IS	26	26	pMMR	+
GSM972055	IA	93	93		-
GSM972056	IA	92	92		-
GSM972057	ID	26	26		+
GSM972058	IS	60	60		-
GSM972059	IS	59	59		-
GSM972060	A	82	82		+
GSM972061	ID	43	43		+
GSM972062	A	0	23	pMMR	+
GSM972063	IS	70	70		+
GSM972064	IS	0	22		+
GSM972065	IS	46	46		+
GSM972066	IS	0	49		+
GSM972067	IS	183	183		+
GSM972068	IS	3	22		+
GSM972069	A	201	201		+
GSM972070	ID	68	68		+
GSM972071	A	183	183		+
GSM972072	IS	172	172		+
GSM972073	IS	163	163		+
GSM972074	IA	1	75
GSM972075	IA	44	44		+
GSM972076	IS	153	153		-
GSM972077	IS	26	31		+
GSM972078	A	54	145		+
GSM972079	IS	168	168		+
GSM972080	IA	53	165		+
GSM972081	A	26	26		+
GSM972082	IS	119	132		+
GSM972083	IS	127	127		+
GSM972084	A	129	129		-
GSM972085	IS	97	97		+
GSM972086	ID	43	43	pMMR	+
GSM972087	IA	8	32	pMMR	+
GSM972088	A	79	79	pMMR	-
GSM972089	A	87	87	pMMR	-
GSM972090	ID	69	69	pMMR	+
GSM972091	ID	45	70	pMMR	+
GSM972092	IS	47	47	pMMR	+
GSM972093	A	74	74	pMMR	+
GSM972094	IS	61	61	pMMR	-
GSM972095	A	67	67	pMMR	+
GSM972096	ID	3	15	pMMR	-
GSM972097	A	12	12	pMMR	+
GSM972098	ID	15	15	pMMR	+
GSM972099	ID	15	15	pMMR
GSM972100	ID	25	25	pMMR
GSM972101	IA	21	35	pMMR
GSM972102	IS	46	46	pMMR
GSM972103	IS	28	58	pMMR	+
GSM972104	IS	41	41	pMMR	+
GSM972105	ID	32	32	pMMR	+
GSM972106	ID	9	72	pMMR
GSM972107	IA	60	60	pMMR	+
GSM972108	ID	103	103	pMMR
GSM972109	IA	36	36	pMMR	+
GSM972110	IA	4	7	pMMR
GSM972111	IA	13	22	pMMR
GSM972112	IS	32	32	pMMR
GSM972113	A	18	27	pMMR
GSM972114	IA	46	46	pMMR	-
GSM972115	A	11	75	pMMR	+
GSM972116	A	2	29	pMMR	+
GSM972117	IA	11	32		-
GSM972118	ID	19	30	pMMR	+
GSM972119	ID	25	37	pMMR
GSM972120	IS	36	36	pMMR
GSM972121	ID	35	35	pMMR	+
GSM972122	ID	19	19	pMMR
GSM972123	ID	71	71	pMMR
GSM972124	IS	75	75	pMMR	+
GSM972125	A	14	68	pMMR	+
GSM972126	ID	63	63	pMMR
GSM972127	IS	85	85	pMMR	+
GSM972128	IS	93	93	pMMR	+
GSM972129	IA	11	11	pMMR	-
GSM972130	ID	55	55	pMMR	+
GSM972131	IS	86	86	pMMR	+
GSM972132	A	61	61	pMMR	+
GSM972133	IS	27	53	pMMR
GSM972134	A	7	14	pMMR
GSM972135	ID	4	13	pMMR
GSM972136	ID	61	130	pMMR
GSM972137	ID	9	129	pMMR
GSM972138	ID	45	53	pMMR
GSM972139	ID	38	102	pMMR
GSM972140	A	56	172	pMMR
GSM972141	A	15	84	pMMR
GSM972142	ID	2	35	pMMR	+
GSM972143	ID	154	154	pMMR
GSM972144	ID	121	121	pMMR	+
GSM972145	ID	135	135	pMMR
GSM972146	IS	66	66	pMMR
GSM972147	ID	140	140	pMMR	+
GSM972148	ID	127	127	pMMR
GSM972149	ID	132	132	pMMR
GSM972150	ID	109	109	pMMR
GSM972151	ID	77	77	pMMR
GSM972152	ID	56	56	pMMR
GSM972153	A	66	66	pMMR
GSM972154	ID	3	44	pMMR
GSM972155	ID	6	24	pMMR
GSM972156	ID	112	112	pMMR
GSM972157	A	118	118	pMMR
GSM972158	IS	120	120	pMMR
GSM972159	ID	93	93	pMMR	+
GSM972160	ID	39	77	pMMR
GSM972161	ID	9	11	pMMR
GSM972162	A	77	77	pMMR
GSM972163	ID	41	41	pMMR
GSM972164	A	3	69	pMMR
GSM972165	A	36	87	pMMR
GSM972166	ID	3	12	pMMR
GSM972167	ID	36	45	pMMR	+
GSM972168	IA	4	8	pMMR
GSM972169	ID	164	164	pMMR
GSM972170	A	73	73	pMMR
GSM972171	IS	130	130	pMMR
GSM972172	ID	4	5	pMMR	+
GSM972173	ID	15	26	pMMR
GSM972174	ID	97	97	pMMR	+
GSM972175	ID	28	43	pMMR	+
GSM972176	IS	35	36	pMMR	+
GSM972177	IA	20	22	pMMR
GSM972178	IA	21	67	pMMR	+
GSM972179	IS	17	18	pMMR
GSM972180	IA	19	24	pMMR
GSM972181	IS	13	34	pMMR
GSM972182	IA	23	58	pMMR	+
GSM972183	ID	11	32	pMMR
GSM972184	IS	4	39	pMMR
GSM972185	ID	22	39	pMMR
GSM972186	IS	14	47	pMMR
GSM972187	IS	9	49	pMMR
GSM972188	ID	11	22	pMMR	+
GSM972189	IA	192	192	pMMR	+
GSM972190	ID	108	108	pMMR	+
GSM972191	ID	122	122	pMMR	+
GSM972192	IA	158	158	pMMR	+
GSM972193	IA	73	73	pMMR	+
GSM972194	IA	83	83	pMMR
GSM972195	IA	120	120	pMMR	+
GSM972196	IA	73	73	pMMR
GSM972197	IA	50	50	pMMR	+
GSM972198	ID	57	57	pMMR	+
GSM972199	ID	66	66	pMMR	+
GSM972200	A	54	54	pMMR	+
GSM972201	IS	67	67	pMMR	+
GSM972202	ID	53	53	pMMR	+
GSM972203	IA	54	54	pMMR	+
GSM972204	A	4	44	pMMR
GSM972205	IS	7	35	pMMR	+
GSM972206	A	0	42	pMMR	+
GSM972207	A	34	82	pMMR	+
GSM972208	IS	0	25	pMMR	+
GSM972209	IA	0	13	pMMR
GSM972210	A	0	46	pMMR	+
GSM972211	A	57	57	pMMR	+
GSM972212	IA	0	18	pMMR
GSM972213	A	0	1	pMMR
GSM972214	ID	0	2	pMMR	-
GSM972215	IS	47	47	pMMR
GSM972216	ID	0	94	pMMR
GSM972217	ID	0	70	pMMR
GSM972218	ID	0	7	pMMR
GSM972219	A	0	53	pMMR
GSM972220	IS	1	1	dMMR	-
GSM972221	IA	65	65	dMMR	-
GSM972222	IA	57	57	dMMR	-
GSM972223	IS	33	33	dMMR	-
GSM972224	IA	20	25	dMMR	-
GSM972225	IA	37	37	pMMR	+
GSM972226	IA	20	20	dMMR	-
GSM972227	IA	20	20	pMMR	-
GSM972228	IA	1	1	pMMR	-
GSM972229	IA	0	0	dMMR	+
GSM972230	ID	27	27	pMMR	+
GSM972231	IS	14	14	pMMR	+
GSM972232	IS	21	21	pMMR	+
GSM972233	IA	15	15	pMMR	+
GSM972234	A	10	10	pMMR	+
GSM972235	A	7	7	pMMR	+
GSM972236	ID	12	12	pMMR	+
GSM972237	ID	25	25	pMMR	+
GSM972238	A	19	19	pMMR	+
GSM972239	IS	14	14	pMMR	-
GSM972240	IS	14	14	pMMR	+
GSM972241	IA	17	17	dMMR	-
GSM972242	IS	17	17	pMMR	-
GSM972243	IA	2	2	pMMR	+
GSM972244	IA	14	14	pMMR
GSM972245	IA	0	0	pMMR	+
GSM972246	ID	0	0	pMMR	+
GSM972247	ID	6	6	pMMR	+
GSM972248	ID	14	14	pMMR	+
GSM972249	A	14	14	pMMR	+
GSM972250	A	12	12	pMMR	+
GSM972251	A	7	7	pMMR	+
GSM972252	A	16	16	pMMR	+
GSM972253	ID	16	16	pMMR	+
GSM972254	IS	9	14	pMMR	+
GSM972255	A	5	5	pMMR	+
GSM972256	ID	13	19	pMMR	+
GSM972257	IA	9	21	pMMR	+
GSM972258	A	0	0	pMMR	+
GSM972259	IA	29	29	pMMR	+
GSM972260	IA	13	13	pMMR	+
GSM972261	IA	7	7	dMMR	+
GSM972262	IS	5	5	dMMR	-
GSM972263	IS	76	76	dMMR	-
GSM972264	IA	73	73	dMMR	-
GSM972265	IS	60	60	dMMR	-
GSM972266	ID	20	20	dMMR	-
GSM972267	ID	67	67	pMMR	+
GSM972268	IA	48	48	pMMR	+
GSM972269	IA	79	79	pMMR	+
GSM972270	IA	65	65	dMMR	-
GSM972271	ID	13	14	pMMR	+
GSM972272	ID	15	15	pMMR	+
GSM972273	ID	16	16	pMMR	+
GSM972274	IS	57	57	dMMR	-
GSM972275	IS	3	4	dMMR	-
GSM972276	IA	43	43	dMMR	+
GSM972277	IA	51	51	dMMR
GSM972278	IS	45	45	dMMR	-
GSM972279	IS	52	52	dMMR	+
GSM972280	IS	46	46	dMMR	+
GSM972281	IS	56	56	pMMR	+
GSM972282	IA	51	51	dMMR	-
GSM972283	IS	51	51	dMMR	-
GSM972284	ID	27	27	pMMR	+
GSM972285	IA	2	2	dMMR	-
GSM972286	IA	37	37	dMMR	-
GSM972287	IS	43	43	dMMR	-
GSM972288	ID	35	35	pMMR	+
GSM972289	ID	17	17	pMMR	+
GSM972290	IS	39	39	dMMR	+
GSM972291	A	10	32	dMMR	-
GSM972292	IA	25	25	dMMR	-
GSM972293	IS	50	50	pMMR	+
GSM972294	IA	25	25	dMMR	+
GSM972295	ID	61	61	pMMR	+
GSM972296	IA	22	22	dMMR	-
GSM972297	IS	46	46	pMMR	-
GSM972298	IA	9	9	dMMR	-
GSM972299	A	41	41	pMMR	+
GSM972300	IA	41	41	pMMR	-
GSM972301	IS	105	105	pMMR	+
GSM972302	ID	27	27	pMMR	+
GSM972303	ID	19	19	pMMR	+
GSM972304	ID	30	30	pMMR	-
GSM972305	IS	31	31	dMMR	-
GSM972306	ID	56	56	pMMR	+
GSM972307	ID	82	82	pMMR	+
GSM972308	IA	92	92	pMMR	+
GSM972309	ID	95	95	pMMR	+
GSM972310	A	25	25	pMMR	+
GSM972311	ID	106	106	pMMR	+
GSM972312	ID	97	97	pMMR	+
GSM972313	ID	91	91	pMMR	+
GSM972314	IA	46	46	dMMR	-
GSM972315	IA	84	84	pMMR	+
GSM972316	IA	83	83	dMMR	+
GSM972317	IA	5	30	dMMR	+
GSM972318	A	36	36	pMMR	+
GSM972319	ID	78	78	pMMR	+
GSM972320	A	10	58	pMMR	+
GSM972321	IS	9	9	pMMR	+
GSM972322	IS	66	86	pMMR	+
GSM972323	ID	80	80	pMMR	+
GSM972324	ID	82	82	pMMR	+
GSM972325	IS	53	71	pMMR
GSM972326	ID	85	85	pMMR	+
GSM972327	IS	83	83	pMMR	+
GSM972328	A	78	82	pMMR	+
GSM972329	IS	78	78	pMMR	+
GSM972330	IS	86	86	dMMR	-
GSM972331	ID	75	75	pMMR	+
GSM972332	IS	87	87	dMMR	-
GSM972333	ID	80	80	pMMR	+
GSM972334	IS	77	77	dMMR	+
GSM972335	ID	46	46	pMMR	+
GSM972336	ID	50	50	pMMR	+
GSM972337	IA	41	41	dMMR	-
GSM972338	ID	74	74	pMMR	+
GSM972339	A	76	76	pMMR	+
GSM972340	ID	48	84	pMMR	+
GSM972341	IA	69	69	pMMR	+
GSM972342	IS	28	28	pMMR	+
GSM972343	ID	52	52	pMMR	+
GSM972344	ID	75	75	pMMR	+
GSM972345	A	41	42	pMMR	+
GSM972346	ID	72	72	dMMR	-
GSM972347	IA	7	7	pMMR	+
GSM972348	ID	62	62	pMMR
GSM972349	IS	5	5	pMMR	-
GSM972350	ID	9	9	pMMR	-
GSM972351	ID	24	24		+
GSM972352	A	74	139	pMMR	+
GSM972353	IS	133	133	dMMR	-
GSM972354	ID	23	95	pMMR	+
GSM972355	A	17	34	pMMR	+
GSM972356	IA	53	53	pMMR	+
GSM972357	ID	42	42	pMMR	-
GSM972358	A	81	81	pMMR	+
GSM972359	A	12	30	pMMR	-
GSM972360	IS	141	141	pMMR	+
GSM972361	IS	18	19	pMMR	+
GSM972362	ID	98	98	pMMR	+
GSM972363	IA	140	140	pMMR	+
GSM972364	ID	103	103	pMMR	+
GSM972365	IS	47	47	pMMR	+
GSM972366	IS	14	24	pMMR	+
GSM972367	IS	95	95	pMMR	+
GSM972368	ID	92	92	pMMR	+
GSM972369	IS	18	102	pMMR	+
GSM972370	IA	32	71	pMMR	+
GSM972371	ID	81	81	pMMR	+
GSM972372	IS	33	50	pMMR	+
GSM972373	ID	37	79	pMMR	+
GSM972374	IA	90	90	pMMR	+
GSM972375	A	117	117	pMMR	+
GSM972376	A	87	87	pMMR	+
GSM972377	IS	82	82	pMMR	+
GSM972378	ID	86	86	pMMR	+
GSM972379	IA	95	95	pMMR	+
GSM972380	IS	6	15	pMMR	+
GSM972381	ID	27	48	pMMR	+
GSM972382	ID	37	38	pMMR	+
GSM972383	ID	92	92	pMMR	+
GSM972384	ID	106	106	pMMR	+
GSM972385	IS	63	63	pMMR	+
GSM972386	ID	90	90	pMMR	+
GSM972387	ID	24	123	pMMR	+
GSM972388	ID	83	83	pMMR	+
GSM972389	ID	93	93	pMMR	+
GSM972390	IA	6	8	dMMR	-
GSM972391	IS	43	52	dMMR	-
GSM972392	IA	21	44	pMMR	+
GSM972393	IS	5	47	pMMR	+
GSM972394	IS	6	11	pMMR	+
GSM972395	A	147	147	pMMR	+
GSM972396	ID	107	107	pMMR	+
GSM972397	ID	105	105	pMMR	+
GSM972398	ID	64	64	pMMR	+
GSM972399	A	90	90	pMMR	+
GSM972400	IS	8	11	pMMR	+
GSM972401	IS	0	0	pMMR	-
GSM972402	A	0	31		+
GSM972403	IA	56	56		-
GSM972404	A	48	48		+
GSM972405	ID	79	79		+
GSM972406	IS	106	106		+
GSM972407	A	132	132		+
GSM972408	ID	32	32		+
GSM972409	IS	104	104		+
GSM972410	IS	91	91		+
GSM972411	ID	125	125	pMMR
GSM972412	ID	5	8	pMMR
GSM972413	A	16	20	pMMR
GSM972414	ID	53	53	pMMR	+
GSM972415	ID	8	42	pMMR
GSM972416	A	5	8	pMMR	+
GSM972417	A	146	146	pMMR	+
GSM972418	A	70	70	pMMR	-
GSM972419	A	30	32	pMMR	+
GSM972420	IA	6	6	pMMR	-
GSM972421	A	22	28	pMMR	+
GSM972422	IS	13	37	pMMR	+
GSM972423	IS	13	40	pMMR
GSM972424	ID	104	104	pMMR	+
GSM972425	IA	59	59	pMMR
GSM972426	IS	81	81	pMMR	+
GSM972427	ID	53	53	pMMR	+
GSM972428	IS	55	55	pMMR	+
GSM972429	IA	62	62	pMMR	+
GSM972430	IS	53	53	pMMR	-
GSM972431	IS	54	54	pMMR	+
GSM972432	A	19	55	pMMR	+
GSM972433	IS	3	16	pMMR
GSM972434	ID	19	42	pMMR
GSM972435	A	14	40	pMMR	+
GSM972436	ID	2	18	pMMR	+
GSM972437	A	0	7	pMMR	+
GSM972438	IS	0	30	pMMR	+
GSM972439	A	0	2	pMMR
GSM972440	IS	52	52	pMMR
GSM972441	IS	0	68	pMMR	+
GSM972442	IS	0	6	pMMR
GSM972443	IA	48	48	dMMR	-
GSM972444	IS	5	14	dMMR	-
GSM972445	IA	35	35	dMMR	-
GSM972446	IS			dMMR	-
GSM972447	IS	31	31	dMMR	-
GSM972448	A			dMMR	+
GSM972449	IS	19	41	pMMR	+
GSM972450	ID	19	47	pMMR	+
GSM972451	ID	97	97	pMMR	-
GSM972452	IS	99	99		-
GSM972453	ID	100	100	pMMR	-
GSM972454	IA	75	75	pMMR	+
GSM972455	IS	74	74	dMMR	+
GSM972456	A	0	0	pMMR	+
GSM972457	IA	34	68	pMMR	+
GSM972458	IS	17	17	dMMR	-
GSM972459	ID	12	12	pMMR	-
GSM972460	A	96	96	pMMR	+
GSM972461	ID	96	96	pMMR	+
GSM972462	IA	88	88	pMMR	+
GSM972463	IA		2	pMMR	-
GSM972464	A	86	86	pMMR	+
GSM972465	ID	84	84		+
GSM972466	ID	75	75	pMMR	+
GSM972467	A	72	72	pMMR	+
GSM972468	ID	24	24	pMMR	+
GSM972469	A	86	86	pMMR	+
GSM972470	IS	85	85	dMMR	-
GSM972471	IA			dMMR	-
GSM972472	A	80	80	pMMR	+
GSM972473	IS	45	117	pMMR	-
GSM972474	IS	9	119	pMMR	+
GSM972475	ID	87	87	pMMR	+
GSM972476	A	64	64	pMMR	+
GSM972477	ID	81	81	pMMR	+
GSM972478	IA	69	69	pMMR	+
GSM972479	IS	3	3	pMMR	+
GSM972480	ID	69	69	pMMR	-
GSM972481	IS	65	65	pMMR	+
GSM972482	A	42	42	pMMR	-
GSM972483	A	23	28	pMMR	+
GSM972484	IS	76	76	pMMR	+
GSM972485	A	75	75	pMMR	+
GSM972486	A	33	33	dMMR	+
GSM972487	IA	67	67		-
GSM972488	IA	49	49	pMMR	-
GSM972489	IA	74	74	pMMR	-
GSM972490	ID	74	74	pMMR	+
GSM972491	ID	70	70	pMMR	+
GSM972492	ID	68	68	pMMR	+
GSM972493	A	59	59	pMMR	+
GSM972494	IS	57	57	dMMR	+
GSM972495	ID	18	27	pMMR	+
GSM972496	IA	142	142	pMMR	+
GSM972497	A	1	1	pMMR	+
GSM972498	ID	19	59	pMMR	+
GSM972499	IA	72	72	dMMR	-
GSM972500	IS				+
GSM972501	IS	106	106	pMMR	+
GSM972502	ID	131	131	pMMR	+
GSM972503	IS	146	146	pMMR
GSM972504	IS	24	30	pMMR	+
GSM972505	IS	144	144	pMMR	+
GSM972506	IS	141	141	pMMR
GSM972507	IA	42	42	dMMR	-
GSM972508	ID	134	134	pMMR	+
GSM972509	ID	14	14	pMMR	+
GSM972510	ID	86	86	pMMR	-
GSM972511	A	47	47	pMMR	+
GSM972512	ID	4	23	pMMR
GSM972513	ID	13	48	pMMR	+
GSM972514	ID		32	pMMR	+
GSM972515	ID	118	118	pMMR
GSM972516	ID	66	66	pMMR	+
GSM972517	A	32	37	pMMR	+
GSM972518	IS	15	35	pMMR	+
GSM972519	IS	11	14	pMMR	+
GSM972520	ID	62	62	pMMR	+
GSM972521	A	76	76	pMMR	-
GSM972522	IS	99	99	pMMR	+

## Sheet: Gastric Angio
Anonymous ID	TME Call	Response
Gastric_Angio_1	IS	PD
Gastric_Angio_2	IS	SD
Gastric_Angio_3	IS	SD
Gastric_Angio_4	IS	PR
Gastric_Angio_5	ID	SD
Gastric_Angio_6	ID	SD
Gastric_Angio_7	IS	PR
Gastric_Angio_8	A	SD
Gastric_Angio_9	A	PR
Gastric_Angio_10	IA	PD
Gastric_Angio_11	IA	PD
Gastric_Angio_12	IS	PR
Gastric_Angio_13	A	PR
Gastric_Angio_14	ID	PR
Gastric_Angio_15	ID	SD
Gastric_Angio_16	IS	PR
Gastric_Angio_17	IA	PR
Gastric_Angio_18	ID	SD
Gastric_Angio_19	ID	SD
Gastric_Angio_20	ID	SD
Gastric_Angio_21	ID	PR
Gastric_Angio_22	IS	PR
Gastric_Angio_23	IS	SD
Gastric_Angio_24	ID	SD
Gastric_Angio_25	ID	SD
Gastric_Angio_26	IA	SD
Gastric_Angio_27	ID	SD
Gastric_Angio_28	IS	SD
Gastric_Angio_29	A	SD
Gastric_Angio_30	A	PD
Gastric_Angio_31	IA	SD
Gastric_Angio_32	IS	PR
Gastric_Angio_33	A	PR
Gastric_Angio_34	IS	SD
Gastric_Angio_35	IA	PD
Gastric_Angio_36	IS	PR
Gastric_Angio_37	A	SD
Gastric_Angio_38	ID	SD
Gastric_Angio_39	ID	SD
Gastric_Angio_40	IA	PR
Gastric_Angio_41	IA	PR
Gastric_Angio_42	IS	PR
Gastric_Angio_43	ID	PR
Gastric_Angio_44	IA	SD
Gastric_Angio_45	ID	PR
Gastric_Angio_46	ID	PR
Gastric_Angio_47	IS	SD
Gastric_Angio_48	ID	SD

## Sheet: Gastric Immune
Anonymous ID	TME Subtype	TME Probability	Response	MSS/MSI	PD-L1 gt 1, 1= YES 0 = NO
Gastric_Immune_1	IA	0.9697	PD	MSS	1
Gastric_Immune_2	A	0.9544	SD	MSS	0
Gastric_Immune_3	ID	0.9503	PD	MSS	1
Gastric_Immune_4	IA	0.876	PD	MSS	1
Gastric_Immune_5	ID	0.9246	PD	MSS	0
Gastric_Immune_6	IA	0.9649	PD	MSS	1
Gastric_Immune_7	A	0.951	SD	MSS	0
Gastric_Immune_8	IS	0.9415	SD	MSS	0
Gastric_Immune_9	A	0.9522	PD	MSS	0
Gastric_Immune_10	A	0.9255	PD	MSS	1
Gastric_Immune_11	A	0.8481	SD	MSS	0
Gastric_Immune_12	IS	0.9545	PD	MSS	0
Gastric_Immune_13	ID	0.9732	PD	MSS	1
Gastric_Immune_14	ID	0.967	SD	MSS	1
Gastric_Immune_15	A	0.8816	PD	MSS	1
Gastric_Immune_16	IS	0.7861	SD	MSS	0
Gastric_Immune_17	IS	0.9206	PR	MSS	1
Gastric_Immune_18	IA	0.97	PR	MSS	1
Gastric_Immune_19	IA	0.8847	PD	MSS	0
Gastric_Immune_20	A	0.9373	PD	MSI	0
Gastric_Immune_21	ID	0.9485	SD	MSS	1
Gastric_Immune_22	A	0.9259	PD	MSS	1
Gastric_Immune_23	A	0.949	PD	MSS	1
Gastric_Immune_24	ID	0.5456	PD	MSI	1
Gastric_Immune_25	IS	0.9665	SD	MSS	1
Gastric_Immune_26	IA	0.9657	PD	MSS	1
Gastric_Immune_27	IA	0.8389	PD	MSS	1
Gastric_Immune_28	ID	0.7413	PD	MSS	1
Gastric_Immune_29	IA	0.9572	PD	MSS	0
Gastric_Immune_30	ID	0.9418	PD	MSS	0
Gastric_Immune_31	A	0.9254	PD	MSS	0
Gastric_Immune_32	ID	0.773	PR	MSS
Gastric_Immune_33	ID	0.8837	PD	MSS	1
Gastric_Immune_34	IA	0.9516	PR	MSI	1
Gastric_Immune_35	IA	0.9697	PR	MSS	1
Gastric_Immune_36	IA	0.9597	PR	MSS	1
Gastric_Immune_37	IS	0.9684	SD	MSS	1
Gastric_Immune_38	A	0.8629	PD	MSS	0
Gastric_Immune_39	IS	0.8041	PD	MSS	0
Gastric_Immune_40	A	0.775	PD	MSS	0
Gastric_Immune_41	A	0.9244	PD	MSS	0
Gastric_Immune_42	IS	0.9681	PD	MSS	0
Gastric_Immune_43	IA	0.9607	CR	MSS	1
Gastric_Immune_44	ID	0.4608	PD	MSS	1
Gastric_Immune_45	IS	0.8212	SD	MSS	0
Gastric_Immune_46	IA	0.7012	PD	MSS	0
Gastric_Immune_47	ID	0.774	SD	MSS	1
Gastric_Immune_48	IA	0.9684	PD	MSS	1
Gastric_Immune_49	A	0.9424	PD	MSS	0
Gastric_Immune_50	IS	0.7355	SD	MSS	1
Gastric_Immune_51	IA	0.8848	PD	MSS
Gastric_Immune_52	ID	0.9728	SD	MSS	1
Gastric_Immune_53	A	0.9436	PD	MSS	1
Gastric_Immune_54	IA	0.9678	PR	MSI	1
Gastric_Immune_55	IA	0.7565	CR	MSI	1
Gastric_Immune_56	ID	0.9553	SD	MSS
Gastric_Immune_57	ID	0.9734	PR	MSI	1
Gastric_Immune_58	ID	0.949	SD	MSS	0
Gastric_Immune_59	ID	0.7728	PD	MSS
Gastric_Immune_60	ID	0.8582	SD	MSS	1
Gastric_Immune_61	A	0.8894	SD	MSS	0
Gastric_Immune_62	ID	0.9394	PD	MSI	0
Gastric_Immune_63	IS	0.7347	SD	MSS	0
Gastric_Immune_64	ID	0.863	PD	MSS	0
Gastric_Immune_65	IS	0.7033	PR	MSS	1
Gastric_Immune_66	IS	0.6507	PD	MSS	0
Gastric_Immune_67	A	0.7923	SD	MSS	1
Gastric_Immune_68	IA	0.9696	PR	MSS	1
Gastric_Immune_69	A	0.6239	SD	MSS	1
Gastric_Immune_70	A	0.9496	SD	MSS	1
Gastric_Immune_71	A	0.9546	PD	MSS	0
Gastric_Immune_72	IS	0.9452	CR	MSI	1
Gastric_Immune_73	A	0.9083	SD	MSS	0

## Sheet: Mela Immune
Anonymous ID	TME Subtype	Biopsy Timepoint	Response
Mela_Immune_1	ID	Pre	CR
Mela_Immune_2	IS	Pre	PD
Mela_Immune_3	ID	Pre	PD
Mela_Immune_4	ID	Pre	PD
Mela_Immune_5	IS	Pre	PD
Mela_Immune_6	IS	Pre	PD
Mela_Immune_7	ID	Pre	PD
Mela_Immune_8	ID	Pre	PD
Mela_Immune_9	IA	Pre	PD
Mela_Immune_10	ID	Pre	PD
Mela_Immune_11	A	Pre	PD
Mela_Immune_12	ID	Pre	PD
Mela_Immune_13	IS	Pre	PD
Mela_Immune_14	ID	Pre	PD
Mela_Immune_15	A	Pre	PD
Mela_Immune_16	A	Pre	PD
Mela_Immune_17	A	Pre	PD
Mela_Immune_18	ID	Pre	PD
Mela_Immune_19	IA	Pre	PD
Mela_Immune_20	ID	Pre	PD
Mela_Immune_21	ID	Pre	PD
Mela_Immune_22	ID	Pre	PR
Mela_Immune_23	IS	Pre	PR
Mela_Immune_24	IS	Pre	PR
Mela_Immune_25	IS	Pre	PR
Mela_Immune_26	IS	Pre	PR
Mela_Immune_27	IS	Pre	PR
Mela_Immune_28	IS	Pre	PR
Mela_Immune_29	ID	Pre	PR
Mela_Immune_30	IS	Pre	PR
Mela_Immune_31	IS	Pre	SD
Mela_Immune_32	ID	Pre	SD
Mela_Immune_33	ID	Pre	SD
Mela_Immune_34	IS	Pre	SD
Mela_Immune_35	IA	Pre	SD
Mela_Immune_36	ID	Pre	SD
Mela_Immune_37	ID	Pre	SD
Mela_Immune_38	IA	Pre	SD
Mela_Immune_39	IA	Post
Mela_Immune_40	ID	Post
Mela_Immune_41	IA	Post
Mela_Immune_42	ID	Post
Mela_Immune_43	A	Post
Mela_Immune_44	IS	Post
Mela_Immune_45	IS	Post
Mela_Immune_46	ID	Post
Mela_Immune_47	IA	Post
Mela_Immune_48	A	Post
Mela_Immune_49	IS	Post
Mela_Immune_50	IS	Post

## Sheet: Ova Angio
Anonymous ID	TME Sutype	Response
Ova_Angio_1	ID	PD
Ova_Angio_2	IA	PR
Ova_Angio_3	IS	PR
Ova_Angio_4	ID	SD
Ova_Angio_5	IA	PR
Ova_Angio_6	IA	PD
Ova_Angio_7	A	PR
Ova_Angio_8	ID	SD
Ova_Angio_9	ID	SD
Ova_Angio_10	IS	PR
Ova_Angio_11	ID	PD
Ova_Angio_12	IS	SD
Ova_Angio_13	IS	PR
Ova_Angio_14	ID	SD
Ova_Angio_15	A	PR
Ova_Angio_16	IA	CR
Ova_Angio_17	ID	PD
Ova_Angio_18	A	PR
Ova_Angio_19	IA	SD
Ova_Angio_20	IA	SD
Ova_Angio_21	IS	SD
Ova_Angio_22	IA	NA
Ova_Angio_23	A	SD
Ova_Angio_24	IA	SD
Ova_Angio_25	ID	PD
Ova_Angio_26	IS	PR
Ova_Angio_27	IS	PR
Ova_Angio_28	IS	SD
Ova_Angio_29	A	SD
Ova_Angio_30	ID	PR
Ova_Angio_31	IA	PR
Ova_Angio_32	ID	PD
Ova_Angio_33	IA	SD
